# Supplementary material for: The mechanism of action of a novel neuroprotective low molecular weight dextran sulphate: New platform therapy for neurodegenerative diseases like Amyotrophic Lateral Sclerosis
Source: Front Pharmacol. 2022 Aug 30;13:983853. doi: 10.3389/fphar.2022.983853 (PMC9468270; doi:10.3389/fphar.2022.983853)
Supplement: Supplementary file 10 [file Table10.xlsx]

## Sheet: sTBI vs Control
Probe ref NO	probe ID	gene ID	FC	raw.pval
38501	A_43_P19484	1600015I10Rik	0.8866	0.0012352
8585	A_64_P126165	2310039H08Rik	1.1447	0.049578
50603	A_64_P092410	2610002M06Rik	0.86704	0.0026597
14640	A_64_P025486	2810021J22Rik	0.84494	0.019283
58567	A_43_P21845	4430402I18Rik	0.82521	0.016642
36312	A_64_P022620	4930467E23Rik (includes others)	0.72631	0.0066566
4583	A_64_P071159	5830473C10Rik	1.104	0.0024839
50761	A_64_P140636	9030612E09Rik	0.89287	0.00094055
11843	A_64_P041625	9830107B12Rik/A530064D06Rik	1.2401	0.005677
4268	A_42_P682853	AADAT	0.86228	0.003102
33783	A_43_P17957	AAMDC	0.87154	0.0018896
22474	A_64_P117909	AARSD1	1.1157	0.048721
51562	A_44_P323106	ABCA1	0.8603	0.016492
7551	A_44_P186951	ABCA7	1.1633	4.0658e-05
15938	A_44_P186951	ABCA7	1.1424	0.00014351
5674	A_64_P010925	Abcb1b	0.90664	0.021848
32581	A_64_P057340	ABCC4	0.90513	0.00062858
26150	A_64_P057340	ABCC4	0.87839	0.0010836
33456	A_64_P093599	ABCC4	0.87386	0.00030119
8807	A_44_P455479	ABCC9	0.90237	0.024175
50225	A_44_P342412	ABHD13	0.86037	0.00069479
36197	A_42_P675041	ABHD17C	0.90574	0.0017131
33468	A_42_P675041	ABHD17C	0.90479	0.0020323
3702	A_42_P675041	ABHD17C	0.90634	0.0023538
45472	A_42_P675041	ABHD17C	0.90681	0.0027346
31678	A_42_P675041	ABHD17C	0.90305	0.0044129
62846	A_64_P041421	ABHD2	0.71498	0.013525
41692	A_64_P041421	ABHD2	0.82859	0.030499
52029	A_44_P289862	ABHD6	0.90497	0.03812
47080	A_64_P101885	ABI2	0.86688	0.012898
10649	A_64_P101885	ABI2	0.89394	0.014503
2187	A_64_P154307	ABI2	0.90385	0.019036
54200	A_42_P600215	ABRA	0.74483	0.0096998
15394	A_42_P600215	ABRA	0.72455	0.013564
15220	A_42_P600215	ABRA	0.75031	0.017298
12329	A_42_P600215	ABRA	0.78006	0.021454
51250	A_42_P600215	ABRA	0.80254	0.027177
35528	A_42_P600215	ABRA	0.79293	0.038444
9008	A_42_P600215	ABRA	0.79671	0.040805
32688	A_64_P087915	ABTB1	1.1006	0.00022296
39770	A_64_P087915	ABTB1	1.1018	0.00027948
6525	A_64_P087906	ABTB2	0.90031	0.0089742
19719	A_64_P087906	ABTB2	0.90074	0.022996
14180	A_42_P606073	ACADVL	1.101	0.00010085
24025	A_44_P229887	ACBD4	0.90298	0.025653
55422	A_44_P229887	ACBD4	0.90518	0.039691
57922	A_64_P132696	ACE2	0.84802	0.0021306
60470	A_64_P132696	ACE2	0.86214	0.0021924
53980	A_64_P002750	ACER3	1.1591	0.0023466
50513	A_64_P002750	ACER3	1.1604	0.0060674
28913	A_44_P153789	ACHE	1.1529	0.010246
55253	A_44_P153789	ACHE	1.1538	0.010601
25099	A_64_P067447	ACOT4	0.89405	0.045156
2568	A_64_P103936	Acot5	0.84858	0.016678
32422	A_64_P103936	Acot5	0.85964	0.017252
58076	A_42_P553201	ACP5	0.90321	0.043785
56585	A_42_P553201	ACP5	0.90886	0.044723
5839	A_42_P553201	ACP5	0.90321	0.046355
41784	A_42_P553201	ACP5	0.90766	0.04983
52628	A_42_P458494	ACSF2	1.1253	0.01313
8774	A_42_P458494	ACSF2	1.1566	0.040951
46495	A_42_P654061	ACSL4	0.90222	0.0044342
62326	A_42_P654061	ACSL4	0.90641	0.0048671
31618	A_43_P21228	ACTL6B	0.86968	0.0057201
24458	A_43_P21228	ACTL6B	0.88846	0.01469
43784	A_64_P032120	ACTN1	0.85499	0.0025411
15145	A_64_P032120	ACTN1	0.86518	0.0035577
12629	A_43_P19706	ACTN2	0.32532	0.0011236
9314	A_43_P19706	ACTN2	0.44027	0.012885
62257	A_42_P656495	Actn3	0.82584	0.00051509
22101	A_42_P656495	Actn3	0.8304	0.0024646
22591	A_64_P136382	ACVR1	0.72951	0.0015971
39747	A_64_P148873	ACVR1B	0.72933	0.0059999
23241	A_64_P148873	ACVR1B	0.76084	0.0064192
50274	A_43_P15824	ACVR2B	0.84124	0.00029847
54551	A_42_P540438	ACYP1	1.1021	6.6092e-05
33517	A_42_P540438	ACYP1	1.1037	0.00014639
28611	A_64_P116301	ADAM33	0.56796	0.0030754
8772	A_64_P116301	ADAM33	0.55652	0.0061842
52849	A_44_P927439	ADAM9	0.79973	0.0010438
8582	A_44_P927439	ADAM9	0.79278	0.0010505
42940	A_42_P558703	ADAMTS15	1.1585	0.00011968
24293	A_42_P558703	ADAMTS15	1.1665	0.00013727
58284	A_42_P558703	ADAMTS15	1.1622	0.00016568
8686	A_42_P558703	ADAMTS15	1.1642	0.00023167
60929	A_42_P558703	ADAMTS15	1.1648	0.00024518
62031	A_42_P558703	ADAMTS15	1.1633	0.00027671
37787	A_42_P558703	ADAMTS15	1.1621	0.00031696
8477	A_42_P558703	ADAMTS15	1.1646	0.00035642
7260	A_42_P558703	ADAMTS15	1.1563	0.00042302
43034	A_42_P558703	ADAMTS15	1.1543	0.00051119
52119	A_44_P206526	ADAMTS2	0.79238	0.041839
45284	A_44_P536275	ADAMTS4	0.82017	0.019377
15459	A_44_P536275	ADAMTS4	0.83024	0.02683
3680	A_64_P159175	ADAMTS6	1.1121	0.0021601
49571	A_44_P253208	ADAMTS9	0.82937	0.0066696
56724	A_44_P253208	ADAMTS9	0.82862	0.0068415
22917	A_44_P596424	ADAMTSL1	0.60831	0.0017757
15454	A_44_P447650	ADARB1	1.1613	3.1176e-06
57602	A_44_P447650	ADARB1	1.1641	1.1128e-05
8806	A_64_P065691	ADAT3	0.86088	0.023625
24239	A_64_P036370	ADCY2	0.84786	0.00036418
2807	A_64_P036370	ADCY2	0.85863	0.001088
27889	A_44_P377278	ADCY3	0.9004	0.01147
60392	A_44_P377278	ADCY3	0.89128	0.013791
16818	A_42_P466362	ADCY8	1.1317	0.006604
34512	A_42_P466362	ADCY8	1.1128	0.013266
35169	A_42_P466362	ADCY8	1.108	0.015629
50866	A_42_P466362	ADCY8	1.1176	0.018744
5150	A_42_P466362	ADCY8	1.112	0.019064
4336	A_42_P466362	ADCY8	1.1125	0.020386
60155	A_42_P466362	ADCY8	1.1085	0.021402
417	A_42_P466362	ADCY8	1.1091	0.022196
59289	A_42_P466362	ADCY8	1.1159	0.026389
45511	A_42_P466362	ADCY8	1.1076	0.026585
25252	A_44_P522701	ADCYAP1	0.86789	0.015857
2348	A_44_P522701	ADCYAP1	0.87356	0.020213
21805	A_64_P304452	ADGRB1	0.79876	0.0011016
28396	A_64_P304452	ADGRB1	0.85562	0.012581
55117	A_44_P211037	ADGRB2	0.89485	0.011274
27171	A_44_P211037	ADGRB2	0.908	0.015476
44168	A_64_P165621	ADGRB3	0.88163	0.0047149
13260	A_64_P165621	ADGRB3	0.8817	0.0082067
36096	A_44_P167965	ADGRG1	0.81271	0.0028652
4051	A_64_P055477	ADH1C	1.3633	0.018036
54015	A_43_P11527	ADM	1.2228	0.0054482
18182	A_43_P11527	ADM	1.2178	0.0066955
26624	A_43_P11527	ADM	1.2208	0.0070141
18468	A_43_P11527	ADM	1.2298	0.0070635
18300	A_43_P11527	ADM	1.2304	0.0079044
51395	A_43_P11527	ADM	1.2122	0.0079654
56327	A_43_P11527	ADM	1.2085	0.0089099
59537	A_43_P11527	ADM	1.2025	0.0095974
32935	A_43_P11527	ADM	1.2103	0.010303
45669	A_43_P11527	ADM	1.2059	0.011116
61398	A_64_P053790	ADRA1A	0.69494	6.0725e-05
62581	A_64_P053790	ADRA1A	0.63073	0.0025915
20741	A_64_P138011	ADRA1B	1.2934	5.8212e-05
13691	A_64_P138011	ADRA1B	1.2906	9.9592e-05
18590	A_64_P053785	ADRA2A	0.66429	0.00074292
38431	A_64_P053785	ADRA2A	0.69121	0.0030189
49640	A_64_P054441	ADRA2C	0.65422	0.0015337
44464	A_64_P054441	ADRA2C	0.66255	0.0032361
52968	A_44_P188280	ADRB2	1.293	0.00027776
6491	A_44_P188280	ADRB2	1.2695	0.00030114
12984	A_44_P207963	AFAP1	0.89503	0.018635
37104	A_43_P14817	AFP	1.1769	0.019637
60198	A_64_P148852	AGAP2	0.67193	0.00094535
62735	A_64_P148852	AGAP2	0.68011	0.0013337
25298	A_43_P18275	AGFG1	1.1493	7.3019e-05
11962	A_44_P229430	AGGF1	0.86568	0.015671
34856	A_44_P229430	AGGF1	0.8478	0.032452
35814	A_64_P032302	AGO1	0.8526	0.00063303
58026	A_64_P032302	AGO1	0.83137	0.001283
39812	A_64_P114168	AGO2	0.9015	9.9861e-05
46456	A_64_P114168	AGO2	0.88839	0.00011306
18192	A_64_P082393	AHNAK	0.6524	0.0014648
34744	A_64_P147204	AHNAK	0.73168	0.030081
58928	A_44_P109927	Ahsa2	1.107	0.00062493
35000	A_44_P109927	Ahsa2	1.1025	0.00079775
47380	A_64_P047714	AIF1	1.102	0.0029899
28043	A_64_P062786	AIFM3	1.1091	0.00018841
14459	A_64_P062786	AIFM3	1.1025	0.00050414
60126	A_64_P150241	AJM1	0.78751	0.011548
2003	A_64_P032604	AK2	1.1314	0.00013664
38293	A_64_P032604	AK2	1.1342	0.00023085
4233	A_44_P745269	AK4	0.89825	0.0022989
15550	A_64_P094065	AKAP11	0.87186	5.2006e-07
8780	A_64_P094065	AKAP11	0.88692	2.8675e-05
34769	A_44_P183784	AKAP12	1.2514	0.0071261
41048	A_44_P183784	AKAP12	1.2462	0.0096533
56997	A_44_P198535	AKAP12	1.4465	0.0063607
51303	A_64_P004705	AKAP2	1.1381	0.00019484
37873	A_64_P004705	AKAP2	1.1244	0.00023439
34650	A_44_P238424	AKAP5	0.64239	0.00029325
25010	A_44_P238424	AKAP5	0.65467	0.00032145
62053	A_44_P454426	Akap9	0.87395	0.017873
2111	A_64_P046582	AKR1E2	1.1111	4.3246e-06
25126	A_64_P046582	AKR1E2	1.1035	0.00014705
44383	A_43_P11754	AKR7A3	1.1779	0.011577
52595	A_43_P11754	AKR7A3	1.1865	0.01187
14661	A_43_P15267	AKT2	0.73909	0.0081431
15088	A_43_P15267	AKT2	0.70003	0.030635
16063	A_44_P135277	ALCAM	0.89147	3.2038e-05
56497	A_44_P135277	ALCAM	0.89107	9.0138e-05
32609	A_64_P067659	ALDH1A1	1.1212	0.01241
37838	A_64_P067659	ALDH1A1	1.1263	0.013173
40313	A_64_P020446	Aldh3b2	0.74195	0.00011857
8866	A_64_P020446	Aldh3b2	0.74396	0.00015205
36152	A_44_P241139	Aldh3b3	0.80705	0.00084521
8450	A_64_P004598	Aldh3b3	0.86952	0.03688
31503	A_64_P093334	Aldh3b3	0.83344	0.00027156
31807	A_64_P028853	ALDOB	0.87418	0.0021577
17139	A_64_P119680	ALKAL2	0.44119	1.9327e-05
9494	A_64_P057760	ALKBH5	1.1137	0.009523
38411	A_64_P019931	ALOXE3	1.22	0.0010868
40021	A_64_P019931	ALOXE3	1.2395	0.001143
14067	A_43_P11684	ALPL	0.87465	0.0025299
10976	A_43_P11684	ALPL	0.8718	0.0038477
2962	A_64_P124636	ALPP	0.80567	0.013721
4060	A_64_P124636	ALPP	0.89542	0.017272
16126	A_43_P14838	ALX1	0.70938	0.045809
18894	A_44_P382363	AMN1	0.87026	0.0068281
38419	A_44_P382363	AMN1	0.86553	0.009275
26695	A_64_P040769	AMPH	0.8668	0.0008822
43888	A_43_P20951	ANAPC1	0.87541	0.015722
61925	A_44_P142318	ANAPC7	0.88478	0.0090814
1333	A_44_P142318	ANAPC7	0.89079	0.031047
23369	A_64_P101261	ANGEL2	0.90503	0.033054
37888	A_43_P15980	ANGPT2	1.2982	0.047725
9262	A_44_P436284	ANKRD11	0.84708	0.001172
9801	A_44_P436284	ANKRD11	0.85859	0.003128
54720	A_64_P008268	ANKRD12	0.899	0.013855
6154	A_64_P397583	ANKRD12	0.87874	0.00040464
35026	A_64_P397583	ANKRD12	0.88179	0.0019208
46039	A_64_P027508	ANKRD29	1.1119	0.0062733
15000	A_64_P027508	ANKRD29	1.1098	0.0085207
4055	A_44_P421887	ANKRD33B	0.45436	0.015235
25949	A_44_P421887	ANKRD33B	0.52566	0.021457
15994	A_64_P025391	ANKRD34B	1.1139	0.009716
39567	A_64_P025391	ANKRD34B	1.104	0.02417
26252	A_42_P664913	ANKRD37	1.1329	0.0053261
27016	A_42_P664913	ANKRD37	1.1271	0.0073349
31513	A_42_P664913	ANKRD37	1.1283	0.007977
49660	A_42_P664913	ANKRD37	1.1329	0.0080826
55070	A_42_P664913	ANKRD37	1.1286	0.0087952
35280	A_42_P664913	ANKRD37	1.1273	0.0090182
13988	A_42_P664913	ANKRD37	1.1285	0.0090578
15546	A_42_P664913	ANKRD37	1.1228	0.012619
6184	A_42_P664913	ANKRD37	1.1253	0.0135
21350	A_42_P664913	ANKRD37	1.1275	0.017444
33178	A_43_P20228	ANKRD49	0.89496	0.045529
7697	A_44_P930629	ANKRD50	0.84907	0.0063294
33669	A_44_P930629	ANKRD50	0.86101	0.0073684
61677	A_64_P069442	ANKRD50	0.84769	0.00056336
29448	A_64_P092042	ANKRD6	0.89406	0.0062037
14460	A_64_P092042	ANKRD6	0.9031	0.038767
42839	A_64_P082246	ANKRD63	0.14992	2.9688e-05
48806	A_42_P456080	ANO3	0.707	0.0019178
5841	A_42_P456080	ANO3	0.71332	0.0020279
32825	A_42_P456080	ANO3	0.70664	0.0021314
9616	A_42_P456080	ANO3	0.70825	0.0022905
45294	A_42_P456080	ANO3	0.71435	0.0023256
1635	A_42_P456080	ANO3	0.71698	0.0023292
61630	A_42_P456080	ANO3	0.71453	0.0024173
28469	A_42_P456080	ANO3	0.71827	0.0025755
54032	A_42_P456080	ANO3	0.70867	0.0025804
30424	A_42_P456080	ANO3	0.71235	0.0031628
9457	A_44_P133319	ANO3	0.3395	0.00098222
15137	A_44_P133319	ANO3	0.52681	0.046489
25008	A_42_P542727	ANO4	1.1213	0.022145
9885	A_42_P628839	ANO6	0.88087	3.1869e-05
35212	A_42_P628839	ANO6	0.88493	3.2619e-05
33885	A_42_P628839	ANO6	0.90568	4.6226e-05
24823	A_42_P628839	ANO6	0.89768	4.9346e-05
29521	A_42_P628839	ANO6	0.88752	8.8336e-05
30365	A_42_P628839	ANO6	0.88943	0.00010289
48213	A_42_P628839	ANO6	0.89274	0.00011288
51344	A_42_P628839	ANO6	0.89842	0.00057124
401	A_42_P628839	ANO6	0.90682	0.0018723
467	A_42_P628839	ANO6	0.89105	0.0094046
52832	A_44_P500013	ANPEP	0.71356	0.021957
35835	A_44_P369612	ANTXR2	0.89149	0.046655
7020	A_64_P070756	ANXA11	0.8884	0.022377
1186	A_64_P070756	ANXA11	0.88893	0.025431
40886	A_64_P005626	ANXA9	1.4506	0.035557
12299	A_64_P091747	AOX1	1.1344	0.015613
4610	A_64_P091747	AOX1	1.1342	0.026308
54389	A_43_P15866	AP1G1	0.85282	0.0052234
42272	A_64_P138906	AP5S1	0.88394	0.024129
34572	A_43_P12379	APAF1	0.89113	0.0019041
48590	A_43_P12379	APAF1	0.88668	0.0043117
35410	A_64_P075234	APBA1	0.90718	0.0055939
50631	A_43_P13529	APBB2	0.84553	0.025149
10423	A_43_P13529	APBB2	0.8161	0.032269
32421	A_44_P276106	APC	0.88122	0.0016167
41095	A_44_P276106	APC	0.87822	0.0072563
37653	A_64_P121816	APC2	0.77749	0.00067304
12475	A_64_P121816	APC2	0.76172	0.0023929
61977	A_44_P471818	APCDD1	0.74078	0.0047648
43868	A_44_P471818	APCDD1	0.70168	0.0058952
29185	A_64_P116137	Apeg3	0.87985	0.013703
38969	A_64_P075997	APLF	0.79678	2.0323e-05
17831	A_64_P075997	APLF	0.87781	0.003312
43472	A_43_P11558	APOD	1.1466	0.0076496
12210	A_43_P11558	APOD	1.1511	0.0079882
3624	A_44_P274083	AQP11	1.1165	0.00071265
13737	A_44_P274083	AQP11	1.1089	0.0017828
20682	A_43_P14751	AQP9	1.1118	0.0089922
19380	A_43_P14751	AQP9	1.1079	0.013028
41196	A_64_P037631	AR	0.86669	0.0003285
19661	A_64_P037631	AR	0.86253	0.0011594
16347	A_64_P109880	ARAF	1.1669	0.00021557
60092	A_64_P109880	ARAF	1.155	0.0063476
17643	A_64_P150696	ARAF	1.1152	0.014109
35740	A_64_P150699	ARAF	1.1143	0.00872
29540	A_44_P118724	ARC	0.72375	0.0060076
55191	A_44_P118724	ARC	0.72272	0.0063993
56808	A_44_P118724	ARC	0.72735	0.006712
48034	A_44_P118724	ARC	0.72939	0.0067917
5930	A_44_P118724	ARC	0.72851	0.0072845
33272	A_44_P118724	ARC	0.72729	0.007365
27462	A_44_P118724	ARC	0.72782	0.007892
4570	A_44_P118724	ARC	0.72793	0.0083583
35432	A_44_P118724	ARC	0.73159	0.0084398
42768	A_44_P118724	ARC	0.72996	0.0089674
49810	A_64_P399127	AREL1	0.87101	0.010505
25717	A_44_P348825	Arf2	0.85553	0.018975
19054	A_43_P20387	ARFGEF1	0.84699	0.044711
36956	A_64_P165046	Arfgef3	0.90521	0.013906
43503	A_64_P165046	Arfgef3	0.90613	0.019451
2240	A_42_P758222	ARG1	1.1543	0.0044501
15885	A_42_P758222	ARG1	1.1593	0.0055644
16787	A_42_P758222	ARG1	1.1618	0.005657
31745	A_42_P758222	ARG1	1.1589	0.0068258
47814	A_42_P758222	ARG1	1.1648	0.0069448
23448	A_42_P758222	ARG1	1.1634	0.0070623
32417	A_42_P758222	ARG1	1.1552	0.0084111
10299	A_42_P758222	ARG1	1.1483	0.0090075
917	A_42_P758222	ARG1	1.1643	0.0090835
18903	A_42_P758222	ARG1	1.1538	0.011331
5913	A_44_P296180	ARG2	0.82063	0.00089356
16649	A_44_P296180	ARG2	0.82455	0.0023662
39851	A_64_P030829	ARHGAP10	0.68707	0.0062145
6361	A_64_P047416	ARHGAP10	0.70885	0.0037861
31357	A_64_P047416	ARHGAP10	0.74856	0.0093554
30402	A_44_P149720	ARHGAP15	0.72239	0.004783
22208	A_44_P149720	ARHGAP15	0.70736	0.0049818
21897	A_64_P147605	ARHGAP17	0.89932	0.0070737
24472	A_42_P764466	ARHGAP18	1.1248	0.0098209
47528	A_42_P764466	ARHGAP18	1.1163	0.016013
14509	A_42_P764466	ARHGAP18	1.1256	0.02045
52278	A_42_P764466	ARHGAP18	1.1255	0.021814
58466	A_42_P764466	ARHGAP18	1.1203	0.022249
53265	A_42_P764466	ARHGAP18	1.1252	0.026108
34414	A_42_P764466	ARHGAP18	1.1257	0.029005
14156	A_42_P764466	ARHGAP18	1.1046	0.033509
43798	A_42_P764466	ARHGAP18	1.1103	0.037374
61661	A_42_P764466	ARHGAP18	1.1125	0.040333
28081	A_64_P068548	ARHGAP22	1.2943	0.00050261
6996	A_64_P068548	ARHGAP22	1.1862	0.004474
6033	A_44_P590876	ARHGAP25	0.63757	0.014312
54148	A_44_P590876	ARHGAP25	0.66902	0.018464
19952	A_44_P283941	ARHGDIB	1.1397	0.00054335
29570	A_44_P283941	ARHGDIB	1.1261	0.002235
14389	A_42_P753675	ARHGDIG	1.1107	4.3057e-05
32718	A_42_P753675	ARHGDIG	1.1094	6.7797e-05
40838	A_64_P073545	ARHGEF18	0.89222	0.011942
26374	A_64_P006093	ARHGEF7	0.85128	0.014566
40259	A_64_P006093	ARHGEF7	0.84192	0.014566
24596	A_64_P312700	ARHGEF7	0.77881	0.035906
5613	A_64_P129568	ARID4A	0.89703	2.3194e-05
13483	A_64_P129568	ARID4A	0.89659	4.8325e-05
49979	A_64_P354762	ARID4A	0.90702	0.0001941
29842	A_42_P603536	ARL15	0.87482	0.0068405
20358	A_42_P603536	ARL15	0.87484	0.0075636
2591	A_42_P603536	ARL15	0.87404	0.0076905
61298	A_42_P603536	ARL15	0.87523	0.0084287
59752	A_42_P603536	ARL15	0.87817	0.010777
31436	A_42_P603536	ARL15	0.87694	0.012682
7131	A_42_P603536	ARL15	0.87216	0.013165
43427	A_42_P603536	ARL15	0.87872	0.013969
45863	A_42_P603536	ARL15	0.87777	0.014069
17146	A_42_P603536	ARL15	0.88716	0.027149
7177	A_44_P438442	ARL15	0.58525	0.00065286
23361	A_42_P759843	Arl4c	1.1176	7.8267e-05
26159	A_42_P759843	Arl4c	1.1142	9.6249e-05
54763	A_42_P759843	Arl4c	1.1141	0.00015338
14720	A_42_P759843	Arl4c	1.1161	0.0001554
50842	A_42_P759843	Arl4c	1.1121	0.00018578
40865	A_42_P759843	Arl4c	1.1139	0.00018692
47949	A_42_P759843	Arl4c	1.111	0.00021482
43218	A_42_P759843	Arl4c	1.1077	0.00032057
28991	A_42_P759843	Arl4c	1.1122	0.0003766
50188	A_42_P759843	Arl4c	1.1101	0.00038569
53813	A_64_P164315	Arl4c	1.1042	0.0014475
39217	A_64_P164315	Arl4c	1.1086	0.0020633
40647	A_64_P069261	ARL4D	0.59882	0.015481
62314	A_64_P069261	ARL4D	0.59924	0.027065
45535	A_42_P694928	ARL5C	0.65077	0.00067828
59070	A_42_P694928	ARL5C	0.71136	0.0021663
30645	A_42_P694928	ARL5C	0.7156	0.0025541
18415	A_42_P694928	ARL5C	0.68755	0.0027542
14062	A_42_P694928	ARL5C	0.72022	0.0030686
59173	A_42_P694928	ARL5C	0.71608	0.0031001
19152	A_42_P694928	ARL5C	0.72285	0.0033568
41705	A_42_P694928	ARL5C	0.72565	0.0046641
25187	A_42_P694928	ARL5C	0.74095	0.0052517
25932	A_42_P509457	ARL6IP4	1.1004	3.1221e-06
49848	A_42_P509457	ARL6IP4	1.1012	7.2499e-06
17878	A_64_P153482	ARMC6	0.84535	0.009955
9189	A_42_P454206	ARMC8	0.87746	0.0023211
49693	A_42_P454206	ARMC8	0.88199	0.005488
52730	A_42_P454206	ARMC8	0.84047	0.0061304
22991	A_42_P454206	ARMC8	0.87084	0.0094751
15691	A_42_P454206	ARMC8	0.88291	0.010166
51568	A_42_P454206	ARMC8	0.8705	0.011783
54922	A_42_P454206	ARMC8	0.87462	0.015172
2218	A_42_P454206	ARMC8	0.86738	0.015596
55396	A_42_P454206	ARMC8	0.87144	0.026428
12874	A_44_P534695	ARMC8	0.84201	0.001186
20773	A_44_P534695	ARMC8	0.83917	0.0016754
38934	A_44_P591370	ARNT2	0.8515	2.0602e-05
45020	A_44_P591370	ARNT2	0.84179	4.8244e-05
9315	A_64_P368731	ARNT2	0.84535	0.0057119
25978	A_44_P344346	ARPC1B	1.1453	0.0037343
18698	A_44_P344346	ARPC1B	1.1246	0.013905
16937	A_44_P1013330	ARPP21	0.83278	0.0029619
29878	A_64_P047168	ARPP21	0.66516	0.0021428
9690	A_64_P047168	ARPP21	0.66903	0.0021701
8205	A_64_P072227	Arrdc2	1.108	0.0092566
11382	A_64_P000650	ARSA	1.2018	1.9099e-06
37637	A_64_P000650	ARSA	1.2071	2.3449e-06
19288	A_64_P060569	ARSA	1.2337	1.7737e-07
14970	A_64_P152532	ARTN	0.8889	0.016528
18971	A_44_P367253	ARX	0.79244	1.6115e-06
9032	A_44_P367253	ARX	0.76925	8.2601e-06
62761	A_64_P003219	ASB11	0.72906	0.0092717
44511	A_44_P124772	ASCC3	0.87464	4.2463e-05
36004	A_44_P124772	ASCC3	0.90253	0.00026264
8393	A_64_P023250	ASCL2	0.90091	0.00033693
48632	A_64_P023250	ASCL2	0.90032	0.00049083
53728	A_44_P214970	ASGR2	1.2053	0.0466
33074	A_44_P109575	ASIC1	0.89721	0.045121
45952	A_44_P214914	ASIC2	0.8615	0.0056278
28202	A_44_P214914	ASIC2	0.88077	0.013267
2219	A_64_P011070	ASIC4	0.82973	0.01524
49198	A_64_P011070	ASIC4	0.83787	0.020558
42782	A_64_P083034	ASMT	1.2023	0.016429
23745	A_64_P083034	ASMT	1.1768	0.040204
39792	A_64_P032833	ASPA	1.1185	0.024287
50135	A_64_P032833	ASPA	1.1205	0.025613
50835	A_44_P499271	ASPHD2	0.85837	0.0036205
59792	A_44_P499271	ASPHD2	0.86689	0.008459
51850	A_42_P565275	ASPM	1.1068	0.020687
60426	A_44_P447373	ASS1	1.1931	0.011919
60504	A_44_P447373	ASS1	1.1909	0.014131
10475	A_44_P482200	ASTN1	0.809	0.00084771
10027	A_44_P482200	ASTN1	0.81613	0.0012099
13941	A_44_P312890	ATG12	0.87899	0.006268
53053	A_44_P312890	ATG12	0.89151	0.0090612
5957	A_43_P19531	ATG2A	0.83547	0.0041623
1366	A_64_P030724	Atg2b	0.87632	0.012442
4153	A_64_P114595	ATG4D	1.1026	0.00014618
52923	A_64_P157934	ATG9A	0.87299	0.036559
54463	A_44_P1033595	ATL3	0.90412	0.00084829
15574	A_42_P687819	ATOH8	0.77573	0.00032198
21139	A_42_P687819	ATOH8	0.74766	0.0025237
20422	A_42_P783572	ATP1A1	0.87516	0.012346
49719	A_42_P783572	ATP1A1	0.87412	0.013624
59849	A_64_P125978	ATP2A1	1.5154	0.000859
40425	A_64_P125978	ATP2A1	1.5075	0.0010904
25854	A_42_P522194	ATP2A3	1.2111	0.0017332
32571	A_42_P522194	ATP2A3	1.202	0.0018096
50792	A_42_P522194	ATP2A3	1.2169	0.0023298
52727	A_42_P522194	ATP2A3	1.2138	0.0027908
50086	A_42_P522194	ATP2A3	1.2037	0.0047225
17270	A_42_P522194	ATP2A3	1.1852	0.0054694
50213	A_42_P522194	ATP2A3	1.2267	0.005516
42147	A_42_P522194	ATP2A3	1.3015	0.0059283
26974	A_42_P522194	ATP2A3	1.1975	0.0067865
12849	A_42_P522194	ATP2A3	1.1968	0.014577
20833	A_64_P035496	ATP2B3	0.88857	0.026005
56833	A_44_P388897	ATP2B4	0.29645	4.0104e-06
46529	A_64_P094010	ATP2B4	0.32678	1.1167e-05
56567	A_64_P094010	ATP2B4	0.39224	0.00012739
41056	A_64_P128720	ATP6V0A4	1.2444	0.0051945
25378	A_44_P367952	ATP8A1	0.78332	3.2664e-05
20147	A_44_P123631	ATP9B	0.87535	0.0028828
60591	A_44_P123631	ATP9B	0.89499	0.010018
52154	A_42_P562202	ATPAF1	1.11	0.036232
52860	A_64_P005254	AUNIP	1.1593	0.0027725
24274	A_44_P304880	AZIN2	0.87276	0.0070199
52116	A_64_P065932	B3GALT2	0.71479	0.0066384
37986	A_64_P065932	B3GALT2	0.73492	0.018043
29738	A_43_P13017	B3GAT1	0.80403	0.038268
24868	A_43_P13017	B3GAT1	0.77709	0.048876
48443	A_64_P001794	B630019K06Rik	0.85701	0.011226
16684	A_64_P001794	B630019K06Rik	0.87757	0.014197
12171	A_44_P998008	BACE2	0.90709	0.0027597
42271	A_44_P998008	BACE2	0.88007	0.0036908
57789	A_64_P059332	BAG4	0.84446	0.0021068
26561	A_64_P059332	BAG4	0.84734	0.0083534
14366	A_43_P10009	BAHD1	0.90121	0.0043506
43569	A_43_P13057	BAIAP2	0.71965	0.00093963
39245	A_43_P13057	BAIAP2	0.72586	0.0010993
7284	A_64_P047993	BAIAP2L2	0.74682	0.0058206
4662	A_64_P082964	BANP	0.89161	0.0032493
10935	A_64_P082964	BANP	0.89532	0.0034206
6458	A_64_P021192	BAZ1B	0.8783	0.0078859
27162	A_44_P635869	BBS1	0.89898	0.0069629
21085	A_44_P635869	BBS1	0.88922	0.0075898
9295	A_43_P19599	BBX	0.89677	0.00034136
19265	A_64_P085201	BC049352	0.83916	0.031457
53408	A_43_P19284	BCAR3	0.8968	0.047486
61752	A_64_P039801	BCAS1	1.1364	0.011328
43187	A_64_P039801	BCAS1	1.1275	0.014591
11120	A_64_P043886	BCAS1	1.1007	0.010933
39121	A_64_P025021	BCAT2	1.1219	0.0014456
41637	A_64_P025021	BCAT2	1.1178	0.0021546
17360	A_64_P166076	BCAT2	1.1159	0.0036822
24250	A_64_P166076	BCAT2	1.1184	0.0048354
62568	A_44_P352113	BCDIN3D	0.90727	0.01206
603	A_43_P12345	BCHE	1.1871	0.045902
28436	A_64_P105903	BCL11A	0.81882	0.020446
11306	A_64_P105903	BCL11A	0.8517	0.03431
46353	A_44_P185355	BCL11B	0.45732	0.00015529
5391	A_44_P185355	BCL11B	0.48664	0.00020396
41720	A_42_P544898	BCL6B	0.86341	0.00073981
51047	A_42_P544898	BCL6B	0.85048	0.003132
62948	A_42_P544898	BCL6B	0.86756	0.0074071
46801	A_42_P544898	BCL6B	0.86807	0.0090484
35103	A_42_P544898	BCL6B	0.84653	0.010972
38764	A_42_P544898	BCL6B	0.89942	0.019855
46658	A_42_P544898	BCL6B	0.87779	0.035246
21771	A_64_P075688	BCL7A	0.90486	0.0020161
9337	A_64_P132571	BCL9	0.86968	4.1693e-06
7975	A_44_P548730	BCL9L	0.76126	0.0035457
26923	A_44_P548730	BCL9L	0.72271	0.0066529
7026	A_64_P158537	BCLAF1	0.83996	8.778e-05
23517	A_64_P158537	BCLAF1	0.87151	0.00097427
38530	A_64_P111599	BCOR	0.82173	0.00016715
60916	A_64_P151700	BCOR	0.76132	0.0092762
45317	A_44_P437896	BDNF	0.65397	0.0079039
57031	A_44_P437896	BDNF	0.63923	0.0085369
45657	A_44_P437896	BDNF	0.66909	0.0086962
5449	A_44_P437896	BDNF	0.64048	0.0092057
24024	A_44_P437896	BDNF	0.67765	0.012659
4088	A_44_P437896	BDNF	0.69577	0.014426
35647	A_44_P437896	BDNF	0.69927	0.017838
16506	A_44_P437896	BDNF	0.66966	0.018608
55427	A_44_P437896	BDNF	0.68799	0.022172
29100	A_44_P437896	BDNF	0.70035	0.034071
26227	A_64_P016583	BEST2	0.89503	0.02587
58423	A_44_P285694	BFSP1	0.79413	0.0064147
34971	A_64_P076217	BHLHE22	0.70299	0.0054863
17616	A_64_P076217	BHLHE22	0.71496	0.0058214
40785	A_44_P463858	Bhlhe41	1.1491	0.0090183
38238	A_44_P463858	Bhlhe41	1.1571	0.014395
41165	A_44_P535284	BHMT	0.7641	0.011282
22083	A_44_P535284	BHMT	0.78919	0.01635
15698	A_64_P075008	Birc7	1.109	0.0024114
14404	A_64_P075008	Birc7	1.1013	0.003631
56972	A_44_P257719	BLM	0.8836	0.00040567
31728	A_44_P233618	BLVRA	0.89395	0.0024355
61642	A_44_P233618	BLVRA	0.89461	0.01067
40644	A_44_P1013851	BMP2	0.88376	0.02934
47650	A_44_P250030	BMP6	0.82424	0.0074536
22183	A_44_P250030	BMP6	0.82144	0.022345
27060	A_64_P151774	BMPER	0.83882	0.0091157
21162	A_64_P151774	BMPER	0.84333	0.014379
32297	A_44_P370855	BMPR2	0.86488	0.0006299
53454	A_44_P370855	BMPR2	0.86821	0.00089898
25542	A_64_P037736	BMX	0.82608	0.016866
3185	A_64_P025441	BOK	1.2151	3.2667e-06
14050	A_64_P025441	BOK	1.2165	5.3454e-06
7270	A_64_P101251	BOK	1.2455	8.8414e-07
13498	A_43_P16155	BRAF	0.89876	0.001741
44646	A_44_P520349	BRDT	0.74665	0.0016205
58811	A_44_P520349	BRDT	0.74751	0.0049654
35901	A_44_P607722	BRI3BP	0.87063	0.023176
2246	A_64_P037626	Bricd5	1.1236	0.013513
47905	A_44_P472801	BRINP3	0.90469	0.0045949
26307	A_64_P161141	BRWD3	0.89622	0.011596
57026	A_64_P382253	BRWD3	0.87464	0.0047472
51790	A_64_P052640	BSN	0.75648	0.0079855
40359	A_64_P052640	BSN	0.78603	0.034071
34017	A_64_P137461	BSPRY	1.1449	0.002785
3051	A_64_P137461	BSPRY	1.1428	0.0066275
43313	A_64_P137468	BSPRY	1.1357	0.0010465
31482	A_64_P137468	BSPRY	1.1282	0.0083291
16158	A_44_P193945	BST1	0.8734	0.027445
1494	A_44_P607542	BTBD11	1.1091	0.0090509
55732	A_44_P607542	BTBD11	1.1082	0.02285
43819	A_44_P339571	BTG3	0.72728	0.0012359
7059	A_44_P339571	BTG3	0.79714	0.010132
10504	A_64_P044161	C10orf90	1.1358	0.010586
25136	A_64_P074634	C11orf16	1.1381	0.0069381
24089	A_64_P071485	C11orf71	1.1027	0.0045199
30266	A_64_P032806	C11orf84	0.83835	0.0023161
24384	A_64_P119314	C11orf86	1.1909	0.00035181
15816	A_64_P159340	C11orf95	0.90636	0.0010211
13747	A_42_P704583	C11orf98	1.1062	1.7502e-05
46614	A_42_P704583	C11orf98	1.1034	2.6932e-05
25607	A_42_P704583	C11orf98	1.1006	3.6866e-05
40182	A_42_P704583	C11orf98	1.1104	4.7173e-05
18391	A_42_P704583	C11orf98	1.1065	6.0682e-05
50705	A_42_P704583	C11orf98	1.1037	6.7902e-05
7062	A_42_P704583	C11orf98	1.11	9.5069e-05
56934	A_42_P704583	C11orf98	1.1051	0.00010351
60898	A_42_P704583	C11orf98	1.1067	0.00010617
33737	A_42_P704583	C11orf98	1.1039	0.00016744
11199	A_64_P009536	C12orf42	0.86177	0.0064875
55576	A_64_P157559	C130060K24Rik	1.3309	0.0048625
27053	A_64_P157559	C130060K24Rik	1.3131	0.0088525
61348	A_64_P161621	C16orf46	0.85675	0.0090485
29320	A_42_P797013	C16orf71	0.85181	2.1826e-05
60146	A_42_P797013	C16orf71	0.85781	4.7138e-05
57388	A_42_P797013	C16orf71	0.86235	0.0001268
50539	A_42_P797013	C16orf71	0.87213	0.01444
31616	A_42_P797013	C16orf71	0.88988	0.016852
29428	A_42_P797013	C16orf71	0.89691	0.018866
52343	A_42_P797013	C16orf71	0.88089	0.046069
55820	A_44_P326183	C16orf87	1.1033	5.7657e-05
58695	A_64_P163638	C17orf64	1.8189	2.6032e-07
38453	A_64_P163638	C17orf64	1.7976	5.0087e-06
13087	A_44_P716856	C1d/LOC100912037	0.90199	0.00015478
14726	A_64_P139447	C1orf106	0.88677	0.008255
31178	A_64_P097847	C1orf21	0.84209	0.00013495
17574	A_42_P504358	C1orf210	1.1386	0.004207
37959	A_42_P504358	C1orf210	1.118	0.0046375
3553	A_42_P504358	C1orf210	1.1263	0.0054689
12626	A_42_P504358	C1orf210	1.1133	0.0055948
58758	A_42_P504358	C1orf210	1.1224	0.0064379
32330	A_42_P504358	C1orf210	1.1147	0.011677
28987	A_42_P504358	C1orf210	1.1022	0.01845
60691	A_42_P504358	C1orf210	1.1091	0.026353
33535	A_64_P099303	C1orf68	0.86646	0.0014143
14512	A_44_P487761	C1QA	1.11	0.0090203
31713	A_44_P487761	C1QA	1.1052	0.01089
48614	A_64_P105334	C1QTNF5	1.1054	0.0014515
4344	A_64_P145686	C1QTNF9B	1.2409	0.014175
50375	A_64_P145686	C1QTNF9B	1.1905	0.044427
61696	A_42_P616287	C1R	0.8825	0.04666
9431	A_44_P779296	C20orf96	1.4561	0.00049592
42204	A_44_P183359	C2CD2L	0.90784	0.047649
16139	A_44_P184955	C2CD3	0.84749	0.025157
50312	A_64_P000514	C2CD4C	0.61985	0.0031341
50129	A_44_P356596	C2CD5	0.90815	0.025426
2963	A_64_P039392	C2orf66	0.83738	0.0049451
1885	A_44_P481892	C3orf58	0.88544	0.00010518
14643	A_64_P082251	C3orf67	1.1187	0.011755
18747	A_64_P007633	C4BPB	0.87637	0.023108
18548	A_64_P149590	C4orf50	1.1016	0.038674
15502	A_44_P381270	C5orf30	0.85376	0.0091062
46522	A_64_P019798	C5orf34	1.1207	9.7136e-05
36616	A_64_P264534	C7orf26	0.82147	0.0082559
60151	A_44_P609518	C8orf34	0.74114	0.00062367
54381	A_44_P884766	C8orf46	0.83189	0.0093517
47358	A_64_P053368	C8orf46	0.69264	0.0034969
26539	A_64_P091662	C9orf116	1.1133	0.048803
41158	A_64_P103304	C9orf43	1.1678	0.0031865
23735	A_64_P126230	CA14	1.1442	0.014824
23781	A_42_P545943	CA2	1.1179	0.0013135
2968	A_42_P545943	CA2	1.1128	0.0015857
52026	A_42_P545943	CA2	1.1139	0.0022846
21577	A_42_P545943	CA2	1.113	0.0024644
61733	A_42_P545943	CA2	1.1131	0.0035185
22687	A_42_P545943	CA2	1.1107	0.0035863
57309	A_42_P545943	CA2	1.1131	0.0035866
26576	A_42_P545943	CA2	1.1089	0.0041846
1907	A_42_P545943	CA2	1.1124	0.004676
19234	A_42_P545943	CA2	1.1082	0.0068889
35661	A_64_P021845	CA7	1.1813	0.033273
23820	A_64_P021845	CA7	1.1801	0.046829
62382	A_64_P124354	CA8	1.354	8.3254e-07
49170	A_64_P124354	CA8	1.3583	1.8235e-06
62008	A_64_P142922	CABP1	0.85532	0.04357
14290	A_64_P142922	CABP1	0.86003	0.046029
54739	A_64_P002126	CACNA1D	0.90014	0.011603
23593	A_64_P067610	CACNA1E	0.64036	0.00027084
49508	A_64_P090712	CACNA1E	0.82126	0.010767
579	A_64_P090712	CACNA1E	0.85553	0.028634
61910	A_64_P067366	CACNA1H	0.70291	2.8848e-05
48387	A_64_P093812	CACNA2D1	0.82581	0.00040099
53524	A_64_P093812	CACNA2D1	0.83594	0.00041079
22233	A_43_P11929	Cacnb1	0.86954	0.0020525
28902	A_43_P11929	Cacnb1	0.87472	0.0031781
15650	A_44_P449819	CACNB2	1.1625	0.00027464
7429	A_44_P449819	CACNB2	1.1795	0.0050854
40561	A_64_P129720	CACNG3	0.80881	0.026282
8315	A_64_P129720	CACNG3	0.81545	0.028414
19401	A_43_P13081	CACNG8	0.79162	0.0067835
895	A_64_P038041	CADM1	0.89068	0.0047715
21270	A_64_P038041	CADM1	0.90847	0.0068
33052	A_44_P338381	CADPS2	0.79545	0.0009802
62732	A_44_P338381	CADPS2	0.80403	0.00113
6999	A_64_P144968	CALB2	1.3021	0.021527
51511	A_64_P144968	CALB2	1.3023	0.021688
32395	A_64_P018766	CALCB	1.1951	0.0062744
43239	A_64_P018766	CALCB	1.1812	0.0099419
25002	A_44_P276276	Cald1	0.74066	0.035194
45615	A_44_P538870	CALHM2	0.61196	0.00056977
11309	A_44_P538870	CALHM2	0.64594	0.0030777
38198	A_64_P113867	CALN1	0.6807	0.00071616
43282	A_64_P113867	CALN1	0.67157	0.00099628
2486	A_44_P101625	CAMK2A	0.80348	0.0287
49955	A_44_P101625	CAMK2A	0.80334	0.038139
13567	A_64_P061677	CAMP	1.2865	0.00059466
15802	A_64_P061677	CAMP	1.2872	0.00091956
49329	A_44_P1011373	CAMSAP1	0.89434	0.00033335
37150	A_44_P1011373	CAMSAP1	0.89697	0.0011743
53028	A_64_P107439	CAMSAP1	0.87232	0.0045937
444	A_64_P107439	CAMSAP1	0.89843	0.014756
27142	A_64_P166406	CAPN1	1.1555	0.0017085
47754	A_64_P166406	CAPN1	1.163	0.0022629
35406	A_43_P12631	CAPN10	1.1398	3.4438e-05
12659	A_43_P12631	CAPN10	1.1443	6.1709e-05
54328	A_64_P115086	CAPN12	0.6612	0.0033518
40035	A_64_P115086	CAPN12	0.77997	0.011715
24638	A_64_P053726	CAPN15	0.84782	0.038041
27699	A_64_P133632	CARD19	1.1955	0.00047514
62604	A_64_P133632	CARD19	1.1713	0.0017488
3739	A_42_P678430	CARD9	1.2743	0.010644
45932	A_42_P678430	CARD9	1.2468	0.0109
36486	A_44_P1055271	CARMIL3	1.1156	0.021913
8675	A_64_P088817	CARNS1	1.1152	0.035408
38668	A_64_P158317	CASK	0.90776	0.029467
37315	A_44_P1028549	CASP4	1.144	0.010965
46909	A_44_P1028549	CASP4	1.1535	0.017941
7620	A_64_P001681	CASP8AP2	0.9069	0.000139
25373	A_64_P001681	CASP8AP2	0.89845	0.00075076
45494	A_44_P238608	CASP9	0.90158	0.014206
60883	A_64_P205127	CASP9	0.85811	0.027467
60732	A_64_P067035	CASQ1	1.2012	0.0075397
12250	A_64_P067035	CASQ1	1.1838	0.025453
62245	A_64_P144869	CASQ2	1.5294	0.00040795
58839	A_64_P144869	CASQ2	1.5623	0.00077807
16509	A_64_P118532	CASR	0.90348	0.016765
59459	A_64_P084223	CASTOR1	1.1127	0.018683
50690	A_64_P084223	CASTOR1	1.1064	0.02435
46458	A_64_P033510	CASTOR2	0.84245	0.0016488
45626	A_44_P959443	CBFA2T2	0.86149	0.00010361
41164	A_44_P959443	CBFA2T2	0.78886	0.0020583
50800	A_64_P118244	CBFA2T3	0.74725	0.00068563
38723	A_64_P118244	CBFA2T3	0.76133	0.0016816
42982	A_64_P009325	CBL	0.83199	0.00017725
21250	A_64_P009325	CBL	0.84209	0.0011981
38738	A_64_P042495	CBLN1	1.3968	0.0047324
30469	A_64_P042495	CBLN1	1.3808	0.0050612
23160	A_64_P117139	CBLN4	1.3248	0.00092974
24111	A_64_P117139	CBLN4	1.3065	0.0011944
33330	A_64_P036352	CBR1	1.1083	0.002934
8709	A_64_P036352	CBR1	1.1044	0.0031756
14905	A_44_P149406	CBR4	0.83365	0.0025595
3454	A_44_P149406	CBR4	0.87087	0.017917
9506	A_64_P139054	CBX6	0.79214	0.0074984
58328	A_64_P139054	CBX6	0.81815	0.0086383
40298	A_44_P913396	CCDC103	0.89961	0.0035657
44058	A_44_P698144	CCDC106	0.83585	0.0039311
42113	A_44_P698144	CCDC106	0.85088	0.01012
19548	A_64_P062894	CCDC112	0.86547	3.6736e-05
7408	A_64_P062894	CCDC112	0.84501	0.0003889
17506	A_64_P039006	CCDC116	0.77587	0.001053
60168	A_64_P039006	CCDC116	0.81158	0.011379
10496	A_44_P896107	CCDC117	0.87213	0.0021911
53448	A_44_P896107	CCDC117	0.90722	0.020566
59688	A_64_P000949	CCDC13	0.86011	0.038987
30228	A_64_P019445	CCDC136	1.2729	4.907e-06
30035	A_64_P019445	CCDC136	1.2756	5.603e-06
44504	A_64_P043149	CCDC157	1.1574	0.00085355
2560	A_43_P23046	Ccdc163	1.1181	0.030943
57091	A_64_P117171	CCDC167	1.124	1.46e-05
24521	A_44_P558028	CCDC17	1.1171	0.0016349
8948	A_44_P558028	CCDC17	1.1526	0.006736
3334	A_64_P042860	CCDC175	1.1003	0.0091587
3089	A_64_P143281	CCDC177	0.89377	0.00047237
27608	A_64_P143281	CCDC177	0.89419	0.0026837
48247	A_44_P856400	CCDC189	0.87701	0.0010797
37337	A_64_P031177	CCDC27	0.83061	0.010232
2975	A_42_P766913	CCDC28B	1.1024	8.3861e-05
1510	A_44_P886861	CCDC32	0.90899	0.022575
23784	A_64_P118249	CCDC42	0.27649	0.00013728
18350	A_64_P118249	CCDC42	0.27771	0.0027737
7211	A_64_P148122	CCDC6	0.89488	0.011973
12792	A_64_P148122	CCDC6	0.89228	0.020655
56965	A_64_P022248	CCDC62	1.1069	0.0036736
34160	A_44_P213175	Ccdc68	1.3446	0.00049174
27084	A_44_P213175	Ccdc68	1.3231	0.001153
11770	A_64_P073043	CCDC71L	0.87399	0.0042981
27345	A_64_P073043	CCDC71L	0.87735	0.0045065
9903	A_42_P553706	CCDC8	0.89214	0.00095972
42066	A_42_P553706	CCDC8	0.8965	0.0028111
35860	A_42_P553706	CCDC8	0.9086	0.0057359
61217	A_42_P553706	CCDC8	0.9	0.0075686
55668	A_42_P553706	CCDC8	0.90113	0.0076459
4969	A_64_P082743	CCDC8	0.88701	0.023733
56348	A_42_P551104	CCDC80	0.88468	0.0048645
42875	A_42_P551104	CCDC80	0.88386	0.0051764
48514	A_42_P551104	CCDC80	0.88901	0.0053594
59918	A_42_P551104	CCDC80	0.88345	0.0056005
31878	A_42_P551104	CCDC80	0.89104	0.0056633
34579	A_42_P551104	CCDC80	0.88397	0.0058682
27206	A_42_P551104	CCDC80	0.88793	0.0063697
30075	A_42_P551104	CCDC80	0.90012	0.009093
29489	A_42_P551104	CCDC80	0.89357	0.0096338
18774	A_42_P551104	CCDC80	0.90436	0.013207
39744	A_64_P059437	CCDC84	1.1161	0.0011347
53281	A_64_P140652	CCDC84	1.1222	0.00045886
24419	A_64_P140652	CCDC84	1.1175	0.00074956
62236	A_64_P087564	CCDC85A	0.817	0.00075251
49226	A_64_P087564	CCDC85A	0.82197	0.0013932
5434	A_44_P1030714	CCDC92	1.1137	1.6276e-05
60152	A_64_P120679	CCK	1.1092	0.015523
1478	A_64_P120679	CCK	1.1097	0.023104
32753	A_64_P013932	CCKBR	0.30338	0.00038783
62077	A_64_P101130	CCKBR	0.57677	0.00029321
13233	A_64_P101130	CCKBR	0.57949	0.00047763
38885	A_42_P714311	CCL3L3	1.4198	0.0074251
28261	A_42_P714311	CCL3L3	1.3881	0.010972
13043	A_42_P714311	CCL3L3	1.3719	0.011094
19435	A_42_P714311	CCL3L3	1.3261	0.012812
37875	A_42_P714311	CCL3L3	1.4794	0.014868
61319	A_42_P714311	CCL3L3	1.3094	0.015394
42128	A_42_P714311	CCL3L3	1.4523	0.02345
45480	A_42_P714311	CCL3L3	1.3303	0.025244
13904	A_42_P714311	CCL3L3	1.3166	0.033705
59514	A_42_P714311	CCL3L3	1.3729	0.048252
25731	A_44_P477768	CCND2	0.67655	0.00013504
38196	A_44_P477768	CCND2	0.69107	0.00014532
31171	A_64_P025963	CCNF	0.90679	0.031232
54187	A_42_P715070	CCNG2	0.88973	0.0032396
3214	A_42_P715070	CCNG2	0.88282	0.0035898
52485	A_42_P715070	CCNG2	0.88098	0.0049004
5694	A_42_P715070	CCNG2	0.89511	0.0064705
11612	A_42_P715070	CCNG2	0.88543	0.0066064
45722	A_42_P715070	CCNG2	0.88756	0.0071175
27659	A_42_P715070	CCNG2	0.88824	0.0083949
28880	A_42_P715070	CCNG2	0.89808	0.0091594
61592	A_42_P715070	CCNG2	0.88443	0.010838
47676	A_42_P715070	CCNG2	0.89854	0.011864
18790	A_44_P203665	CCNG2	0.90182	0.0053715
34149	A_64_P066152	CCNO	0.87983	0.0013184
13298	A_64_P066152	CCNO	0.89474	0.031747
1621	A_44_P190229	CCNQ	0.90156	0.00072871
52389	A_44_P529718	CCP110	1.1116	0.017624
26824	A_64_P150509	CCR10	1.1613	0.00029439
57068	A_64_P150509	CCR10	1.1602	0.0012151
1501	A_64_P049466	CD164L2	1.2668	5.1879e-05
27412	A_44_P140148	CD248	0.89761	6.3759e-05
28389	A_44_P140148	CD248	0.90177	7.5841e-05
11551	A_44_P1035656	Cd24a	0.79598	0.00033157
5484	A_44_P1035656	Cd24a	0.79845	0.0003416
21122	A_64_P053675	CD300LF	0.79068	0.0014667
22827	A_42_P771570	Cd33	1.1483	0.017818
10903	A_42_P771570	Cd33	1.1506	0.022236
7133	A_42_P771570	Cd33	1.1373	0.024781
20253	A_42_P771570	Cd33	1.1411	0.025028
11239	A_42_P771570	Cd33	1.1375	0.025768
59915	A_42_P771570	Cd33	1.1338	0.026451
52452	A_42_P771570	Cd33	1.1494	0.027521
39573	A_42_P771570	Cd33	1.1498	0.028311
37860	A_42_P771570	Cd33	1.1472	0.031316
30328	A_42_P771570	Cd33	1.102	0.040122
10985	A_64_P080817	CD44	0.81497	0.0062901
23341	A_64_P019260	CD68	1.1457	0.014883
61757	A_64_P019260	CD68	1.1561	0.015916
42176	A_44_P190568	CD83	1.1377	0.013498
41865	A_44_P190568	CD83	1.1315	0.02363
15901	A_43_P12791	CD93	0.86497	0.005239
25217	A_43_P12791	CD93	0.86844	0.0071515
13255	A_64_P097988	Cd99l2	1.1027	0.048725
43341	A_44_P546180	CDC40	0.84216	0.014929
49395	A_44_P546180	CDC40	0.84804	0.029045
48003	A_44_P1019480	CDC42EP2	1.1064	0.0079473
46870	A_44_P1019480	CDC42EP2	1.1099	0.0081564
27477	A_64_P059192	CDC42EP5	1.1523	0.00012834
22278	A_64_P059192	CDC42EP5	1.1546	0.0001334
28350	A_43_P22746	CDC73	0.80521	0.00014486
43258	A_43_P22746	CDC73	0.80462	0.005829
15146	A_44_P961744	CDH11	0.8715	0.010946
41290	A_44_P961744	CDH11	0.88796	0.031413
42709	A_64_P052770	CDH11	0.8844	0.00079791
41049	A_64_P052770	CDH11	0.90096	0.0035816
40928	A_64_P140736	CDH4	0.86807	0.0022055
11814	A_64_P145597	CDH5	0.8357	0.0021464
48009	A_64_P145597	CDH5	0.89861	0.013793
49607	A_44_P528208	CDH7	1.1641	0.0023779
49345	A_44_P528208	CDH7	1.1605	0.003402
27325	A_44_P365760	CDH9	0.48664	0.00072118
1734	A_44_P365760	CDH9	0.54665	0.0049243
58318	A_42_P596050	CDHR1	0.78928	0.04104
7077	A_42_P596050	CDHR1	0.79074	0.045096
39607	A_42_P596050	CDHR1	0.79503	0.045404
55133	A_42_P596050	CDHR1	0.79493	0.046043
7593	A_42_P596050	CDHR1	0.80103	0.047672
19585	A_42_P596050	CDHR1	0.79925	0.048192
47128	A_44_P436191	CDHR2	1.1581	0.0058973
54891	A_44_P436191	CDHR2	1.151	0.025508
59961	A_42_P733076	CDK12	0.76604	0.011774
56061	A_42_P733076	CDK12	0.80748	0.016034
27418	A_43_P14690	CDK17	0.90715	0.0025276
30161	A_64_P086550	CDK17	0.90733	0.015238
48250	A_64_P146682	CDK17	0.90846	0.01754
2971	A_42_P675549	CDK2AP2	1.1027	3.86e-07
60721	A_64_P031467	CDK5R2	0.87972	0.026886
46188	A_64_P031467	CDK5R2	0.87737	0.039508
34665	A_64_P113443	CDK6	0.77416	0.0077102
56788	A_64_P113443	CDK6	0.78674	0.016659
60803	A_44_P183076	CDKL1	1.1126	0.0026654
53356	A_44_P183076	CDKL1	1.1195	0.0082996
28030	A_64_P061519	CDKL4	0.77386	0.046304
43915	A_64_P061519	CDKL4	0.75317	0.04695
40172	A_44_P914438	CDKN1A	1.1926	0.0001655
55679	A_64_P123895	CDKN1A	1.1209	3.5719e-05
56476	A_64_P123895	CDKN1A	1.1201	0.00013621
9178	A_43_P13144	CDKN2C	0.79471	0.0014062
43858	A_64_P001060	Cdkn3	0.84479	0.00056026
15555	A_64_P001060	Cdkn3	0.78983	0.0087527
58539	A_64_P018071	CDR2	1.1189	0.00024498
55075	A_64_P018071	CDR2	1.1246	0.00045317
30562	A_44_P320073	CDS1	1.1271	0.00062098
17345	A_44_P320073	CDS1	1.1289	0.00069387
43230	A_44_P196922	CDYL2	0.85566	0.00054439
40779	A_64_P143817	CDYL2	0.88458	0.031007
43993	A_64_P022889	CEACAM16	1.4674	0.00085841
24071	A_64_P022889	CEACAM16	1.4211	0.00096273
56789	A_44_P411912	CEACAM4	1.1844	0.00062298
6865	A_44_P411912	CEACAM4	1.2068	0.0043869
57333	A_64_P157496	CELF2	0.88252	0.011332
18904	A_64_P157496	CELF2	0.88263	0.013949
54225	A_42_P655459	CELF5	0.90893	0.0099726
32847	A_44_P180696	CELF5	0.81003	0.0024845
1667	A_44_P180696	CELF5	0.81007	0.0032496
21087	A_64_P153926	CELSR2	0.90268	0.0082178
13947	A_64_P153926	CELSR2	0.90089	0.023212
37862	A_42_P531684	CENPQ	1.1099	8.252e-05
52155	A_42_P531684	CENPQ	1.1026	0.0017496
6627	A_44_P405847	CEP112	1.3106	0.016415
10805	A_44_P405847	CEP112	1.2879	0.02119
35215	A_42_P720155	Cep128	0.83573	0.0014397
54503	A_42_P720155	Cep128	0.83526	0.0025165
61855	A_42_P720155	Cep128	0.83574	0.0081558
5713	A_64_P073735	Cep128	0.81106	0.0050259
41905	A_42_P640992	CEP250	1.138	0.00010299
51566	A_42_P640992	CEP250	1.1422	0.0001247
21994	A_44_P293302	CEP57	0.86471	0.0034312
61874	A_44_P293302	CEP57	0.86397	0.023773
39322	A_44_P267501	CEP57L1	1.1228	0.0020196
52407	A_42_P580618	CEP78	0.89065	0.00089028
15070	A_42_P580618	CEP78	0.89142	0.0014433
15583	A_42_P580618	CEP78	0.90371	0.0058549
13751	A_42_P729012	CERCAM	1.1111	0.030407
48670	A_42_P729012	CERCAM	1.1099	0.047098
22028	A_44_P262645	CERS1	0.75901	0.0017751
59564	A_64_P105928	CERS4	0.85739	0.00062612
35493	A_64_P105928	CERS4	0.89057	0.001077
28102	A_44_P224987	CERS6	0.88151	0.047612
48933	A_64_P105918	CERS6	0.84654	0.011111
55873	A_64_P105918	CERS6	0.86379	0.041991
31025	A_64_P042840	CES5A	1.3167	2.8798e-05
47081	A_64_P042840	CES5A	1.3355	3.0401e-05
49767	A_43_P15750	CFD	1.2191	0.040622
28708	A_64_P103537	CFTR	0.36336	0.012176
34301	A_64_P103537	CFTR	0.36073	0.013866
42870	A_44_P386949	CHAMP1	0.74844	6.1395e-05
52954	A_44_P386949	CHAMP1	0.79634	0.00050209
2296	A_64_P055769	CHD5	0.80194	0.0033715
19861	A_64_P055769	CHD5	0.83031	0.0074599
39046	A_42_P818819	CHKB	1.1186	2.8367e-09
35381	A_42_P818819	CHKB	1.114	2.717e-08
10863	A_42_P818819	CHKB	1.1088	6.8913e-08
40026	A_42_P818819	CHKB	1.116	2.4775e-07
13318	A_42_P818819	CHKB	1.1126	2.7873e-07
60988	A_42_P818819	CHKB	1.1176	3.8231e-07
39424	A_42_P818819	CHKB	1.1105	4.3996e-07
20327	A_42_P818819	CHKB	1.1184	4.539e-07
41626	A_42_P818819	CHKB	1.1181	2.5708e-06
16512	A_42_P818819	CHKB	1.1377	4.1578e-05
55023	A_44_P326515	CHMP6	0.88841	0.046724
35738	A_44_P419291	Chn2	1.2117	0.0081072
35923	A_44_P419291	Chn2	1.2008	0.010757
56982	A_44_P278408	CHRDL1	0.52012	0.0080405
38364	A_44_P278408	CHRDL1	0.47623	0.0090767
39669	A_64_P036499	CHRM1	0.32605	0.0090663
30298	A_43_P15933	CHRM4	0.62804	0.0010205
23619	A_43_P15933	CHRM4	0.64015	0.0012902
19311	A_44_P269085	CHRNA4	1.2194	0.00019137
57036	A_44_P269085	CHRNA4	1.2225	0.00027116
61283	A_64_P085087	CHRNA7	0.83141	0.0037194
31081	A_64_P085087	CHRNA7	0.86183	0.0074105
11364	A_44_P673662	CHST15	0.71952	0.0021423
37911	A_64_P062593	CHST6	1.483	0.00014503
318	A_64_P062593	CHST6	1.3939	0.010694
17866	A_64_P062670	CHST8	1.1035	0.016777
2686	A_64_P062670	CHST8	1.1098	0.02588
17179	A_64_P017478	CIAPIN1	1.1107	0.0015774
15818	A_64_P017478	CIAPIN1	1.1051	0.0030242
48695	A_64_P152753	CIART	1.2104	1.0586e-05
48107	A_43_P12541	CIB1	1.1008	0.00027899
22926	A_43_P12541	CIB1	1.1367	0.010111
48137	A_64_P128953	CIC	0.82932	0.0025851
1002	A_64_P128953	CIC	0.84752	0.011645
55870	A_64_P156333	CIDEA	1.62	0.00083757
44077	A_64_P156333	CIDEA	1.6224	0.00084725
2043	A_64_P129498	CIT	1.1865	0.00033076
19546	A_64_P129498	CIT	1.1847	0.00052244
48006	A_64_P048183	CKAP2	0.87556	0.039783
58296	A_64_P162262	CKLF	1.1605	0.013577
25139	A_64_P163031	CKLF	1.1716	0.034745
4527	A_64_P163031	CKLF	1.2181	0.040383
29670	A_44_P227023	CLASP1	1.1404	0.0034006
38442	A_44_P522492	CLCC1	0.87103	0.0026167
12885	A_44_P522492	CLCC1	0.88353	0.016028
26264	A_43_P11833	CLCN2	0.90857	0.013993
31695	A_64_P012432	CLCN2	0.74518	0.022501
38412	A_64_P010368	CLCN6	0.88836	0.0023258
6212	A_64_P010368	CLCN6	0.90033	0.006306
13366	A_64_P010363	CLCN7	0.88138	0.0201
14935	A_64_P029878	CLCNKA	0.86928	0.002394
34956	A_64_P029878	CLCNKA	0.88409	0.0048264
51140	A_64_P138415	CLDN19	1.2498	0.0060372
11083	A_64_P138415	CLDN19	1.2299	0.0061084
48075	A_64_P045922	CLEC12A	1.3011	0.011521
6869	A_64_P045922	CLEC12A	1.3058	0.0165
56657	A_64_P125920	CLINT1	0.88734	0.00017985
33497	A_64_P008303	Clip1	0.8725	0.0080663
1688	A_43_P23317	CLIP4	0.83888	7.251e-05
3253	A_43_P23317	CLIP4	0.85428	7.5541e-05
40581	A_44_P129262	CLMN	1.1314	0.0085406
47665	A_44_P129262	CLMN	1.1326	0.011947
45333	A_64_P075337	CLOCK	0.8487	0.030979
61574	A_64_P065235	CLRN1	1.3727	0.022439
7733	A_64_P065235	CLRN1	1.3365	0.025535
36830	A_44_P448181	CLSTN1	0.7999	0.0049677
17413	A_44_P448181	CLSTN1	0.81502	0.0093963
21745	A_64_P094347	CLSTN2	0.64996	0.0087603
50191	A_64_P094347	CLSTN2	0.65006	0.026838
59032	A_44_P435536	CLSTN3	0.87797	0.003732
15031	A_44_P435536	CLSTN3	0.88491	0.0042372
29833	A_64_P029062	CLYBL	1.1558	0.00033128
34982	A_64_P029062	CLYBL	1.1571	0.00043283
54315	A_64_P057548	CMC1	1.1009	0.010301
20607	A_64_P145306	CMTM4	0.6749	0.00018823
30874	A_64_P135048	CMTM5	1.1189	0.0033161
52311	A_64_P135048	CMTM5	1.1162	0.0034365
10661	A_42_P667802	CMTM6	0.89596	0.0023752
50116	A_42_P667802	CMTM6	0.90609	0.0055731
39617	A_42_P667802	CMTM6	0.89503	0.01393
61590	A_42_P667802	CMTM6	0.89432	0.014747
17155	A_42_P601014	CMTM7	1.2303	0.0010815
14149	A_42_P601014	CMTM7	1.2078	0.001719
36675	A_44_P581181	CMTR2	0.90143	0.012556
14900	A_42_P716512	Cmya5	0.65279	0.0062234
4764	A_42_P716512	Cmya5	0.68529	0.0079189
36925	A_42_P716512	Cmya5	0.68755	0.0086721
32379	A_42_P716512	Cmya5	0.68354	0.01099
34663	A_42_P716512	Cmya5	0.69773	0.013496
57165	A_42_P716512	Cmya5	0.69889	0.013758
37430	A_42_P716512	Cmya5	0.69043	0.013918
36320	A_42_P716512	Cmya5	0.66819	0.014785
7730	A_42_P716512	Cmya5	0.68091	0.015389
37731	A_42_P716512	Cmya5	0.70538	0.018201
12926	A_64_P105521	Cnbd2	0.8273	0.011609
27716	A_44_P178576	CNKSR2	0.60821	0.0043861
35437	A_44_P178576	CNKSR2	0.62016	0.0063659
56919	A_44_P196440	CNKSR2	0.51506	0.0073031
26405	A_44_P196440	CNKSR2	0.50592	0.018216
51788	A_44_P182402	CNKSR3	1.235	5.5098e-06
56636	A_44_P182402	CNKSR3	1.2554	5.2623e-05
55141	A_64_P158148	CNKSR3	1.2887	0.00072835
55326	A_64_P158148	CNKSR3	1.202	0.0092376
18409	A_44_P112586	CNOT11	0.8948	0.0038586
41064	A_44_P405790	CNPY3	0.86078	0.004529
42706	A_43_P11563	CNR1	0.74269	0.00037095
2859	A_43_P11563	CNR1	0.75086	0.00065221
31305	A_44_P1030258	CNR1	0.57299	6.2048e-05
53307	A_44_P1030258	CNR1	0.54514	6.3947e-05
12761	A_44_P1030258	CNR1	0.5739	7.7851e-05
42510	A_44_P1030258	CNR1	0.53081	8.9021e-05
40780	A_44_P1030258	CNR1	0.56059	9.998e-05
25712	A_44_P1030258	CNR1	0.57628	0.0001054
4559	A_44_P1030258	CNR1	0.55827	0.00010551
51604	A_44_P1030258	CNR1	0.54603	0.00027594
50390	A_44_P1030258	CNR1	0.55012	0.00029603
5094	A_44_P1030258	CNR1	0.59666	0.00054624
50529	A_44_P389506	CNTLN	0.87713	0.019088
15495	A_64_P037320	Cntnap3	0.74745	0.00030872
30203	A_64_P090005	Cntnap3	0.81141	0.00060038
29309	A_44_P410216	CNTNAP4	0.8313	0.00014592
19710	A_44_P410216	CNTNAP4	0.82965	0.00022654
61859	A_64_P080598	CNTNAP5	0.77542	0.014848
29948	A_64_P109719	COA5	0.88933	0.0022408
51978	A_44_P583834	COBL	0.53069	0.0073371
58840	A_44_P583834	COBL	0.52989	0.012907
21622	A_64_P083399	COL11A1	0.88535	0.02921
18612	A_44_P527024	COL11A2	1.103	0.0032876
6972	A_64_P093184	Col15a1/LOC100909752	1.2675	0.00056398
54283	A_64_P093184	Col15a1/LOC100909752	1.2764	0.00083259
55018	A_64_P093245	COL19A1	0.8682	0.0029467
1940	A_64_P136394	COL20A1	0.85198	0.0018365
61808	A_44_P456479	COL23A1	0.64915	0.00041781
29686	A_44_P456479	COL23A1	0.68931	0.0020276
26773	A_44_P639365	COL24A1	0.55032	0.0030961
623	A_64_P015482	COL26A1	0.8581	0.036488
29825	A_42_P633958	COL4A2	0.89335	0.0016466
9726	A_44_P105448	Col4a5	0.86213	0.041955
23114	A_64_P062810	COL4A6	0.86111	0.04913
34464	A_64_P009097	COL5A1	0.84623	0.0029101
42241	A_44_P349553	COL6A1	0.80216	6.5569e-05
7786	A_44_P349553	COL6A1	0.79283	0.00016157
25042	A_64_P137075	COL7A1	0.88742	0.036164
42251	A_44_P140684	COL8A1	0.7885	0.021234
27478	A_44_P140684	COL8A1	0.80431	0.039256
40231	A_64_P100413	COL9A2	1.1304	0.02539
31777	A_64_P100413	COL9A2	1.1317	0.025535
45357	A_44_P189813	COLGALT1	0.88538	0.0002626
40931	A_64_P108379	COPS7B	0.89455	0.0068387
8844	A_64_P108379	COPS7B	0.90454	0.013509
56046	A_44_P144871	COQ4	0.87693	0.00072177
16580	A_44_P163944	CORO2A	1.1016	0.0098672
36313	A_44_P355850	CORO6	1.2226	0.0019842
40398	A_44_P355850	CORO6	1.2356	0.0026781
52148	A_44_P345298	CORT	0.4312	0.0038603
18823	A_44_P345298	CORT	0.46254	0.0060641
57326	A_64_P013908	COX4I2	1.1016	1.9183e-06
12338	A_64_P003764	COX6A2	0.87443	0.0012605
13208	A_64_P003764	COX6A2	0.88393	0.0023313
5073	A_64_P058266	Cox6c-ps1	1.1998	3.8035e-06
44395	A_64_P058266	Cox6c-ps1	1.1967	1.3177e-05
33915	A_64_P110309	Cox7a1/LOC687508	1.1019	0.0044877
31173	A_44_P1038392	Cox7a2/Cox7a2l2	1.107	7.6899e-06
6814	A_44_P1038392	Cox7a2/Cox7a2l2	1.1064	1.5029e-05
59366	A_44_P540570	Cox7c	1.1778	7.507e-05
13608	A_44_P363181	CPD	0.83979	2.5471e-05
32942	A_44_P363181	CPD	0.84387	6.165e-05
7460	A_64_P155910	CPLX3	0.40932	0.0006802
5167	A_64_P155910	CPLX3	0.42033	0.0027741
32836	A_64_P157595	CPNE5	0.73621	0.0016649
23691	A_64_P157595	CPNE5	0.74378	0.002173
7993	A_64_P024725	CPNE6	0.85514	0.018133
36149	A_64_P157604	CPNE7	1.1768	0.043248
8586	A_64_P157604	CPNE7	1.1772	0.04452
2726	A_42_P630572	CPNE8	0.7305	0.00031741
8068	A_42_P630572	CPNE8	0.74227	0.00038505
5700	A_42_P630572	CPNE8	0.72721	0.00049656
34913	A_42_P630572	CPNE8	0.74188	0.00051139
52584	A_42_P630572	CPNE8	0.72325	0.00056014
36490	A_42_P630572	CPNE8	0.73657	0.00064994
33683	A_42_P630572	CPNE8	0.73438	0.00078396
10750	A_42_P630572	CPNE8	0.75616	0.00081464
52979	A_42_P630572	CPNE8	0.74075	0.0010277
51823	A_42_P630572	CPNE8	0.74104	0.0013892
44900	A_64_P154218	CPNE8	0.65973	0.00084011
46375	A_42_P468231	CPNE9	1.2938	0.00020804
36359	A_42_P468231	CPNE9	1.2855	0.00028244
57428	A_44_P289378	CPT1B	1.2024	0.0012953
9899	A_44_P289378	CPT1B	1.1757	0.0013338
13966	A_44_P311797	CPXM1	0.84196	0.018891
32605	A_44_P311797	CPXM1	0.85393	0.023633
5867	A_42_P525886	CRABP1	0.28491	0.00022914
44798	A_42_P525886	CRABP1	0.39412	0.00039397
35334	A_42_P525886	CRABP1	0.37618	0.0005649
62697	A_42_P525886	CRABP1	0.34255	0.00065265
24318	A_42_P525886	CRABP1	0.37834	0.00090223
8830	A_42_P525886	CRABP1	0.33273	0.0013022
56841	A_42_P525886	CRABP1	0.42652	0.0013351
14960	A_42_P525886	CRABP1	0.3929	0.0016697
38999	A_42_P525886	CRABP1	0.33965	0.0018775
6618	A_42_P525886	CRABP1	0.46072	0.013525
61220	A_44_P129749	Crabp2/LOC100911902	1.2027	0.041587
12979	A_44_P389178	CRACR2B	1.1539	0.0060643
42540	A_44_P389178	CRACR2B	1.128	0.0064892
30051	A_44_P1043302	Crb3	1.1427	8.3852e-05
54112	A_42_P829251	CREBBP	0.86047	0.0050382
26417	A_64_P016901	CREG1	1.2492	1.0718e-07
48836	A_64_P016901	CREG1	1.2553	3.5371e-07
42167	A_42_P811632	CREG2	0.82309	0.0081089
55737	A_42_P811632	CREG2	0.81623	0.011811
39510	A_42_P811632	CREG2	0.79652	0.017373
55400	A_42_P811632	CREG2	0.78184	0.019532
52061	A_42_P811632	CREG2	0.85198	0.030739
9273	A_42_P811632	CREG2	0.86077	0.031393
58149	A_42_P811632	CREG2	0.83421	0.04537
29405	A_44_P988767	CREM	1.1121	0.015243
10655	A_64_P042278	CREM	1.1026	0.00052436
49539	A_43_P12478	CRH	0.83324	1.7586e-05
54218	A_43_P12478	CRH	0.82579	2.1296e-05
30911	A_43_P12478	CRH	0.84377	2.7805e-05
56186	A_43_P12478	CRH	0.82808	2.9672e-05
39299	A_43_P12478	CRH	0.84336	5.2544e-05
16813	A_43_P12478	CRH	0.8448	0.00033177
7890	A_43_P12478	CRH	0.80802	0.00036693
19951	A_43_P12478	CRH	0.8517	0.00037377
38243	A_43_P12478	CRH	0.84336	0.00041449
50900	A_43_P12478	CRH	0.8354	0.00060928
56857	A_44_P104054	CRHBP	0.49583	0.0022457
41326	A_44_P104054	CRHBP	0.52894	0.0030392
57132	A_44_P275249	CRK	0.86817	0.023673
24894	A_64_P074770	CROCC	0.71814	7.9943e-05
48644	A_64_P074770	CROCC	0.75746	0.00081215
32795	A_43_P13262	CRTAC1	0.85652	0.0022224
39033	A_43_P13262	CRTAC1	0.86023	0.0028321
11632	A_44_P531758	CRYAB	1.137	0.007647
30410	A_44_P531758	CRYAB	1.1378	0.0077041
28601	A_44_P501761	CRYBG2	0.78578	0.00092422
50020	A_44_P501761	CRYBG2	0.83883	0.006892
853	A_43_P12996	CRYM	0.75804	0.006155
23433	A_43_P18931	Cryzl2	1.104	0.043825
26168	A_42_P626447	CSDC2	1.1485	0.0018306
29067	A_42_P626447	CSDC2	1.1567	0.0019387
40024	A_42_P626447	CSDC2	1.1548	0.0020034
56109	A_42_P626447	CSDC2	1.1632	0.0026637
35366	A_42_P626447	CSDC2	1.1491	0.0029608
4145	A_42_P626447	CSDC2	1.1497	0.0030552
47089	A_42_P626447	CSDC2	1.1616	0.0034064
27677	A_42_P626447	CSDC2	1.1459	0.0049678
27398	A_42_P626447	CSDC2	1.1428	0.0053566
41044	A_42_P626447	CSDC2	1.1363	0.0059376
13005	A_64_P351634	CSF1R	0.73705	0.018554
49157	A_44_P253782	CSNK1G1	0.89899	0.0086949
8184	A_42_P696084	CSPG4	0.88675	0.00013944
45181	A_42_P696084	CSPG4	0.8744	0.00015756
33750	A_42_P696084	CSPG4	0.87912	0.00022513
32747	A_42_P696084	CSPG4	0.88221	0.00022712
43629	A_42_P696084	CSPG4	0.87801	0.00027806
18408	A_42_P696084	CSPG4	0.8769	0.00028469
13314	A_42_P696084	CSPG4	0.88285	0.00030915
52623	A_42_P696084	CSPG4	0.88539	0.0003298
37745	A_42_P696084	CSPG4	0.88625	0.00034095
24167	A_42_P696084	CSPG4	0.89016	0.00035663
50012	A_44_P431774	CSRNP1	0.85774	0.039711
59484	A_44_P431774	CSRNP1	0.85121	0.044833
20811	A_64_P073934	CSRNP2	0.70772	0.0057775
35880	A_64_P130873	CSRNP3	0.87895	0.0032817
35616	A_64_P130873	CSRNP3	0.88614	0.0067099
62375	A_44_P1046697	CTDSP1	1.1011	0.0095552
59955	A_42_P671285	Ctdspl	0.71048	0.00017909
20476	A_42_P671285	Ctdspl	0.7199	0.00024576
24410	A_42_P671285	Ctdspl	0.68604	0.00048353
56741	A_42_P671285	Ctdspl	0.67907	0.0010182
26663	A_42_P671285	Ctdspl	0.72495	0.0019689
54303	A_42_P671285	Ctdspl	0.72373	0.0021725
17318	A_42_P671285	Ctdspl	0.72644	0.0022661
37628	A_42_P671285	Ctdspl	0.71822	0.0025138
13098	A_42_P671285	Ctdspl	0.6305	0.006215
39340	A_42_P671285	Ctdspl	0.78805	0.0092974
3071	A_44_P625333	Ctdspl	0.82219	0.0012792
953	A_44_P625333	Ctdspl	0.80351	0.0024199
15450	A_42_P484738	CTGF	0.81597	6.3338e-06
8979	A_42_P484738	CTGF	0.8202	9.3906e-06
53535	A_42_P484738	CTGF	0.81935	1.2699e-05
22506	A_42_P484738	CTGF	0.81909	1.7418e-05
40819	A_42_P484738	CTGF	0.82376	1.9288e-05
6395	A_42_P484738	CTGF	0.81912	2.2811e-05
20996	A_42_P484738	CTGF	0.81735	2.745e-05
1570	A_42_P484738	CTGF	0.82409	3.6695e-05
56932	A_42_P484738	CTGF	0.82355	6.0453e-05
4931	A_42_P484738	CTGF	0.84462	0.00012724
43602	A_44_P144591	CTHRC1	1.2334	0.0039517
56249	A_44_P144591	CTHRC1	1.1734	0.028287
37019	A_44_P822447	Ctla2a	1.1006	0.031398
22347	A_44_P963812	CTNNAL1	1.1627	0.01123
7075	A_44_P963812	CTNNAL1	1.1581	0.013435
52185	A_43_P11451	CTRB2	0.88313	0.0063666
36360	A_43_P11451	CTRB2	0.90787	0.013169
45791	A_44_P1006058	CTSK	0.86804	5.8818e-05
2907	A_44_P1006058	CTSK	0.86228	0.00018398
27654	A_64_P037804	CTU1	0.78491	0.024698
28890	A_64_P109192	CTXN1	0.90886	0.0047767
17567	A_44_P937454	CTXN2	1.1348	0.032068
25353	A_64_P109202	CTXN3	1.3781	0.0013065
3946	A_44_P1002173	CUEDC2	1.112	0.0015865
62106	A_64_P088005	CUX1	0.89788	0.020938
11160	A_64_P088005	CUX1	0.89468	0.023711
6967	A_64_P092220	CWC25	0.88879	0.00091355
57775	A_64_P092220	CWC25	0.90195	0.015699
19319	A_64_P045812	CYB561D1	0.69546	0.0045215
4528	A_64_P045812	CYB561D1	0.81318	0.024325
24747	A_64_P059011	CYBA	1.1133	0.0090887
32303	A_64_P059011	CYBA	1.1144	0.011594
414	A_64_P084088	CYBRD1	0.77738	0.02117
41538	A_64_P084088	CYBRD1	0.79731	0.03154
45321	A_44_P151638	Cyp11b1	0.33808	0.019557
29818	A_44_P151638	Cyp11b1	0.45198	0.048735
46977	A_64_P050748	CYP11B2	0.50492	0.015441
57932	A_43_P13109	CYP26A1	0.26297	0.0028951
13357	A_43_P13109	CYP26A1	0.29964	0.0032165
46677	A_42_P693964	CYP26B1	0.69524	0.00039405
37585	A_42_P693964	CYP26B1	0.71227	0.00041208
30148	A_42_P693964	CYP26B1	0.70118	0.00047361
53991	A_42_P693964	CYP26B1	0.71353	0.00054137
4243	A_42_P693964	CYP26B1	0.70809	0.00055593
44320	A_42_P693964	CYP26B1	0.70073	0.00059278
22736	A_42_P693964	CYP26B1	0.70825	0.00059938
40778	A_42_P693964	CYP26B1	0.70967	0.00061769
53875	A_42_P693964	CYP26B1	0.70111	0.00062236
19600	A_42_P693964	CYP26B1	0.70861	0.00071234
15254	A_43_P15847	CYP27A1	0.7598	0.0019783
20093	A_43_P15847	CYP27A1	0.83566	0.010186
33863	A_64_P056415	CYP2J2	0.84483	0.019845
38176	A_64_P056415	CYP2J2	0.84973	0.027801
46001	A_64_P113278	CYP2S1	0.88446	0.024246
38866	A_64_P165768	Cyp2t4	1.1145	0.011343
61580	A_64_P165768	Cyp2t4	1.1084	0.03425
28506	A_44_P1037342	CYP3A7	1.1459	0.017227
17099	A_44_P1037342	CYP3A7	1.1442	0.032174
32443	A_64_P099017	Cyp4f17	1.1087	0.04283
55442	A_64_P133276	DACT2	0.7985	0.01303
52937	A_64_P133276	DACT2	0.81581	0.017486
24725	A_43_P14621	DBI	1.101	0.0019852
31942	A_43_P14621	DBI	1.1024	0.0022558
16426	A_43_P12085	Dbil5	1.1437	0.016476
5129	A_43_P12085	Dbil5	1.1195	0.026375
62475	A_44_P478284	DBNDD1	1.2427	1.8318e-06
42327	A_44_P478284	DBNDD1	1.2494	7.9373e-06
3199	A_43_P21196	DBR1	0.88163	0.020542
11807	A_44_P513771	DCAF1	0.85351	0.026761
20220	A_64_P009783	Dcaf12l1	0.89827	0.0022727
14505	A_64_P132541	DCC	0.84449	0.015626
31679	A_44_P685554	DCDC2	0.77451	0.023859
46222	A_44_P685554	DCDC2	0.74289	0.027063
60529	A_44_P172645	Dclk1	0.84356	0.0090001
40366	A_44_P172645	Dclk1	0.84065	0.0092333
35517	A_44_P419275	Dclk1	0.79508	0.0042077
9894	A_44_P419275	Dclk1	0.79725	0.0048974
50620	A_64_P150539	DCLK3	0.75203	0.031826
27661	A_44_P636923	DCP1B	0.85978	0.0047324
29181	A_42_P648207	DCTD	1.1164	0.014709
58270	A_42_P648207	DCTD	1.1324	0.015977
61935	A_42_P648207	DCTD	1.1203	0.020539
50264	A_42_P648207	DCTD	1.1163	0.021655
55250	A_42_P648207	DCTD	1.1296	0.025606
36544	A_42_P648207	DCTD	1.1017	0.02894
22732	A_42_P648207	DCTD	1.1137	0.031975
52566	A_42_P648207	DCTD	1.137	0.034414
56042	A_64_P398958	DCUN1D1	1.1002	0.00027195
5553	A_64_P048394	DCUN1D2	0.90414	0.034255
1948	A_44_P129412	DCX	0.87094	1.6465e-06
53781	A_44_P129412	DCX	0.86004	3.7638e-06
60792	A_64_P039818	DCX	0.85296	0.00067789
22951	A_64_P039818	DCX	0.78559	0.0042028
4830	A_43_P13256	DCXR	1.1001	0.00014824
4148	A_43_P12207	DDAH1	1.1662	0.00017957
145	A_43_P12207	DDAH1	1.178	0.00033417
56212	A_64_P088814	DDAH1	1.2382	9.6807e-06
2605	A_64_P088814	DDAH1	1.2103	0.00094351
56878	A_43_P14910	DDC	1.1687	0.0033533
34827	A_43_P14910	DDC	1.1615	0.0042726
5191	A_64_P029797	DDC	1.1613	0.020992
41194	A_64_P102708	DDI2	1.1611	0.012762
15204	A_64_P059495	DDIT3	1.1019	0.00013001
27244	A_44_P465863	DDN	0.58726	0.0037793
26938	A_44_P465863	DDN	0.60252	0.0068782
32451	A_64_P001389	DDO	0.8107	0.0025775
48029	A_64_P001389	DDO	0.82756	0.044779
2564	A_44_P513465	DDX31	0.85744	0.024096
18185	A_64_P055666	DDX41	1.1219	3.4812e-06
41953	A_64_P055666	DDX41	1.1281	1.3359e-05
23025	A_64_P058503	DDX41	1.1281	2.1543e-05
319	A_64_P162173	DDX41	1.122	1.7607e-05
1131	A_64_P162173	DDX41	1.1322	5.9292e-05
60194	A_44_P576954	Ddx58	0.84816	0.0038742
40276	A_64_P147694	DENND1A	0.78732	0.0074781
60561	A_64_P147694	DENND1A	0.76553	0.020657
19902	A_44_P1022711	DEPDC7	1.1304	0.014401
9635	A_44_P1022711	DEPDC7	1.1257	0.017136
7472	A_44_P899127	DEPP1	1.3837	0.0041673
23520	A_43_P11120	DERA	1.1084	0.006151
55750	A_42_P559343	DESI2	0.90874	1.7797e-05
50902	A_64_P077065	DGCR2	0.84568	0.00036989
9649	A_44_P545553	DGKB	0.7894	0.0024168
6137	A_44_P545553	DGKB	0.80267	0.0040192
59056	A_64_P105412	Dgke	0.86089	0.00010772
13076	A_44_P179145	DGKG	0.83552	0.037033
50068	A_44_P179145	DGKG	0.82421	0.04167
50949	A_64_P000176	DHCR24	0.90088	0.025679
27803	A_64_P069872	DHRS13	1.1708	0.0013631
20590	A_44_P621633	DHRS3	1.1037	0.00024099
26379	A_44_P665075	DHTKD1	0.83105	0.0044339
56769	A_44_P665075	DHTKD1	0.78196	0.0069818
33286	A_44_P547957	DHX8	0.88976	0.0037286
26397	A_44_P142352	DHX9	0.85527	4.1838e-07
30314	A_44_P100009	DIAPH1	0.8973	0.00098622
53435	A_44_P100009	DIAPH1	0.90611	0.010338
58630	A_42_P757414	DIAPH3	0.71598	1.6761e-06
58776	A_42_P757414	DIAPH3	0.72026	2.8399e-06
42403	A_42_P757414	DIAPH3	0.74383	3.5854e-06
40673	A_42_P757414	DIAPH3	0.78401	1.9733e-05
38846	A_42_P757414	DIAPH3	0.74297	2.0216e-05
3179	A_42_P757414	DIAPH3	0.75527	5.1409e-05
3206	A_42_P757414	DIAPH3	0.7386	8.431e-05
61334	A_42_P757414	DIAPH3	0.70316	8.9409e-05
1451	A_42_P757414	DIAPH3	0.70911	0.0028046
3960	A_42_P757414	DIAPH3	0.7737	0.016381
31914	A_43_P11861	DIO3	0.30775	0.00027367
58216	A_43_P11861	DIO3	0.26504	0.00043832
39944	A_64_P090395	DIP2B	0.90508	2.8181e-05
41710	A_64_P077358	DIP2C	0.81908	3.6461e-05
38119	A_64_P084198	DKK3	0.84021	0.0039649
12074	A_64_P084198	DKK3	0.83832	0.0042616
36422	A_64_P145087	DLC1	1.105	0.0086449
59525	A_64_P145087	DLC1	1.1029	0.048958
62061	A_44_P500906	DLG1	0.86082	2.0483e-05
12867	A_44_P500906	DLG1	0.87693	0.00021128
40907	A_64_P071446	DLG2	0.87113	0.0014584
49751	A_64_P071446	DLG2	0.88095	0.0019963
36941	A_64_P058734	DLG3	0.90887	0.039603
43853	A_44_P238312	DLG4	0.89365	0.0036146
16566	A_44_P238312	DLG4	0.89622	0.013984
28912	A_64_P071213	DLGAP1	0.79704	0.0083051
30477	A_64_P071213	DLGAP1	0.79719	0.0097152
61435	A_64_P115050	DLGAP1	0.71936	0.01306
36047	A_64_P012264	DLGAP2	0.55631	0.001359
38402	A_64_P165693	DLGAP2	0.4634	0.00053269
62691	A_64_P165693	DLGAP2	0.44856	0.00072191
32767	A_64_P007749	DLX1	0.84664	5.2901e-05
23456	A_43_P14887	DLX5	0.73501	0.00010403
14017	A_43_P14887	DLX5	0.75507	0.00020593
47966	A_64_P303640	Dmd	0.9014	0.014325
56459	A_64_P303640	Dmd	0.89846	0.041363
49530	A_64_P145053	Dmrta2	0.8365	0.0093307
51727	A_64_P145058	Dmrta2	0.86408	0.0019736
48503	A_64_P036024	DNAH17	0.82447	0.0087206
17990	A_64_P153828	DNAJB13	0.66814	0.0042241
22152	A_64_P153828	DNAJB13	0.67253	0.005881
32235	A_44_P1005649	DNAJC12	1.1294	0.00092419
53544	A_44_P1005649	DNAJC12	1.1265	0.0021959
25192	A_64_P061275	DNAJC16	0.8088	0.00078379
25761	A_64_P061275	DNAJC16	0.78772	0.002894
17090	A_64_P001080	DND1	1.1245	0.044958
32580	A_64_P144223	DNM1	0.89231	0.044666
34964	A_44_P757948	DNMBP	0.85379	0.0020473
11781	A_44_P757948	DNMBP	0.82332	0.0093679
5763	A_44_P287958	DNMT3B	1.1852	0.006445
14529	A_44_P287958	DNMT3B	1.1529	0.048924
44710	A_64_P053631	DOC2A	0.87474	0.0047831
25682	A_64_P053631	DOC2A	0.88303	0.0055367
432	A_64_P020880	DOCK3	0.90623	0.0059627
17764	A_44_P1039249	DOK3	1.1054	0.013084
21462	A_64_P077345	DOK5	0.83457	0.043075
58086	A_64_P028556	DOK6	0.90103	0.0036397
40662	A_64_P028556	DOK6	0.90166	0.0039626
25283	A_64_P009380	DOK7	0.88402	0.012351
34625	A_64_P009380	DOK7	0.90334	0.01679
51547	A_64_P023306	DOT1L	1.1158	0.0018117
29494	A_64_P051721	DPP4	0.60705	0.0029359
24268	A_64_P051721	DPP4	0.58732	0.0037391
53515	A_64_P045646	Dppa3	0.88861	0.007913
27631	A_64_P148326	DPPA4	0.9084	0.012191
18940	A_44_P1013248	DQX1	1.1924	0.0010889
52203	A_44_P1013248	DQX1	1.2276	0.0021409
52010	A_64_P085150	DSCAML1	0.80278	0.0021719
38168	A_64_P085150	DSCAML1	0.79585	0.0022711
20699	A_44_P945669	DSN1	0.67655	0.0087837
19433	A_44_P945669	DSN1	0.74733	0.0098079
62268	A_44_P221437	DTX4	0.74253	0.01432
37502	A_64_P024052	DUSP16	1.1381	0.012274
10290	A_64_P024052	DUSP16	1.1316	0.021099
46726	A_64_P020350	DUSP7	0.78058	0.012242
41233	A_64_P020350	DUSP7	0.77084	0.021748
32107	A_44_P192406	DUSP9	0.52849	0.0089507
7389	A_44_P192406	DUSP9	0.60657	0.016023
59365	A_42_P514244	DYRK1A	0.88671	0.0016398
25262	A_42_P514244	DYRK1A	0.90464	0.0025639
52141	A_42_P514244	DYRK1A	0.90185	0.0091343
52476	A_44_P1055082	DYRK2	0.88186	0.014744
50437	A_44_P1055082	DYRK2	0.89175	0.017097
8080	A_64_P144053	DYRK2	0.8928	0.0074442
10899	A_64_P144053	DYRK2	0.90333	0.022264
60431	A_64_P151719	E2F1	1.2183	1.4744e-05
35210	A_64_P151719	E2F1	1.2108	3.3732e-05
52384	A_44_P1010528	E2F3	0.8759	0.024968
54999	A_42_P619110	EAF1	0.87376	5.8963e-06
11517	A_42_P619110	EAF1	0.86685	3.3309e-05
42734	A_42_P619110	EAF1	0.87067	0.00014183
46463	A_42_P619110	EAF1	0.88197	0.00021058
12589	A_42_P619110	EAF1	0.87024	0.00028759
33930	A_42_P619110	EAF1	0.884	0.00077216
9896	A_42_P619110	EAF1	0.89562	0.0018377
34640	A_42_P619110	EAF1	0.89472	0.0021735
24789	A_42_P619110	EAF1	0.87188	0.0029161
11236	A_42_P619110	EAF1	0.89205	0.007143
60239	A_44_P1007708	EBAG9	0.8926	0.0043731
36102	A_64_P054276	EBPL	1.1093	0.0072394
47109	A_44_P241885	ECH1	1.1022	0.0019021
54908	A_44_P1050480	ECM1	0.86268	0.035571
57783	A_64_P017560	EDDM3B	0.90222	0.021396
36123	A_64_P109657	EDNRA	0.75461	8.4337e-05
36664	A_44_P513747	EEA1	0.85631	0.0069006
60467	A_44_P1039927	EEPD1	0.79429	0.0017408
51700	A_44_P1039927	EEPD1	0.79687	0.0050854
52387	A_64_P148678	Efcab10	0.86449	0.00018673
4266	A_64_P267897	EFCAB6	0.63237	0.0004676
39486	A_64_P267897	EFCAB6	0.71476	0.0084086
19809	A_64_P101804	EFNB1	0.83593	0.00063317
26685	A_64_P101792	EFNB3	0.88069	0.0058503
44330	A_64_P101792	EFNB3	0.86741	0.0062717
14608	A_64_P158520	Egfem1	1.131	0.032302
51636	A_44_P346408	EGFR	0.80652	1.7977e-06
43119	A_44_P346408	EGFR	0.81344	1.2761e-05
50294	A_44_P233080	EGR1	0.76934	0.0041759
45481	A_44_P233080	EGR1	0.76803	0.004405
30749	A_44_P233080	EGR1	0.76908	0.004505
17508	A_44_P233080	EGR1	0.77256	0.0050387
59118	A_44_P233080	EGR1	0.77524	0.0052079
54582	A_44_P233080	EGR1	0.7733	0.0055634
40656	A_44_P233080	EGR1	0.77187	0.0055694
25724	A_44_P233080	EGR1	0.77057	0.0056795
54620	A_44_P233080	EGR1	0.76839	0.0060911
20437	A_44_P233080	EGR1	0.80428	0.0098444
883	A_64_P082693	EGR1	0.6999	0.00057885
16153	A_64_P082693	EGR1	0.72171	0.0012018
49812	A_42_P473594	EGR2	0.20077	0.0014422
11751	A_42_P473594	EGR2	0.24299	0.0036615
45776	A_42_P473594	EGR2	0.23338	0.0038472
37436	A_42_P473594	EGR2	0.28256	0.0040136
1458	A_42_P473594	EGR2	0.26188	0.0051138
9344	A_42_P473594	EGR2	0.221	0.0051559
43512	A_42_P473594	EGR2	0.27135	0.0063299
25866	A_42_P473594	EGR2	0.30735	0.0071775
33649	A_42_P473594	EGR2	0.32853	0.007224
7607	A_42_P473594	EGR2	0.37314	0.043688
28268	A_42_P708068	EGR4	0.63333	0.0024726
18457	A_42_P708068	EGR4	0.68722	0.015967
56104	A_44_P173138	Ehbp1l1	0.89364	0.011185
9083	A_44_P369701	EI24	0.89729	0.013586
25754	A_42_P467037	EIF2AK2	0.77068	0.00026304
26858	A_42_P467037	EIF2AK2	0.80633	0.0009143
52658	A_42_P467037	EIF2AK2	0.77488	0.0010541
24434	A_42_P467037	EIF2AK2	0.79016	0.0010725
12965	A_42_P467037	EIF2AK2	0.8035	0.0028847
1878	A_42_P467037	EIF2AK2	0.8373	0.0035374
53487	A_42_P467037	EIF2AK2	0.81575	0.0038749
22133	A_42_P467037	EIF2AK2	0.79548	0.0039035
54881	A_42_P467037	EIF2AK2	0.8031	0.0046085
9234	A_42_P467037	EIF2AK2	0.80858	0.0094775
28574	A_42_P629500	EIF2AK3	1.1013	2.4035e-05
35873	A_42_P629500	EIF2AK3	1.1025	0.00017464
51606	A_44_P237915	EIF3H	0.85452	0.00084557
1856	A_44_P237915	EIF3H	0.85381	0.0017172
31437	A_64_P056816	EIF5A2	1.1139	0.023905
9278	A_64_P160613	ELAC1	0.84818	0.002757
14436	A_64_P160613	ELAC1	0.89551	0.024819
11228	A_64_P163564	ELFN2	0.82849	0.0013974
17446	A_64_P163564	ELFN2	0.82315	0.0055513
28800	A_64_P076896	ELK1	0.76619	0.004539
20303	A_64_P076896	ELK1	0.75361	0.007218
27497	A_44_P178811	ELK3	0.87185	0.0010717
21249	A_44_P178811	ELK3	0.88407	0.014207
14834	A_44_P349539	ELMO2	0.8866	0.030759
843	A_64_P138835	ELMO3	1.1039	0.00015484
35972	A_64_P138835	ELMO3	1.1117	0.00036083
3055	A_42_P687001	ELMOD1	0.90006	0.0062184
6699	A_42_P687001	ELMOD1	0.89563	0.0089926
37990	A_42_P687001	ELMOD1	0.89771	0.011057
51078	A_42_P687001	ELMOD1	0.89939	0.011854
39273	A_42_P687001	ELMOD1	0.89857	0.012043
57899	A_42_P687001	ELMOD1	0.90345	0.01229
35657	A_42_P687001	ELMOD1	0.8997	0.01299
44131	A_42_P687001	ELMOD1	0.90092	0.014346
31576	A_42_P687001	ELMOD1	0.90046	0.01658
19460	A_42_P687001	ELMOD1	0.90832	0.018335
18207	A_44_P211069	ELMSAN1	0.80061	0.00013644
14224	A_64_P138919	ELN	0.82016	0.016657
16049	A_64_P067999	ELOVL1	1.1123	0.018735
20484	A_64_P146619	ELOVL1	1.1084	0.013927
45478	A_44_P161790	ELP6	0.89144	0.012602
1166	A_64_P068458	EMC1	0.86493	0.0067876
45259	A_42_P748981	EMG1	1.1056	0.00055009
25941	A_43_P18512	EMID1	0.62551	0.0029803
788	A_43_P18512	EMID1	0.43715	0.040471
20846	A_64_P035871	EMID1	0.75099	0.02016
18675	A_44_P807058	EMP1	0.84516	0.0072006
58869	A_44_P807058	EMP1	0.85546	0.020236
9422	A_64_P112394	EMX1	0.59357	0.010624
27223	A_64_P112394	EMX1	0.61967	0.01078
46624	A_44_P915344	EMX2	0.63319	0.001481
15023	A_44_P213133	ENDOG	1.1013	0.00015584
33868	A_44_P474559	ENG	0.88665	0.00019951
22272	A_44_P474559	ENG	0.88831	0.011313
49659	A_44_P426717	ENKUR	0.72508	0.00036931
21609	A_44_P426717	ENKUR	0.76852	0.00040115
7105	A_64_P063886	ENOX1	0.8681	0.0096315
10221	A_64_P023694	ENTHD1	0.58929	0.040806
16536	A_64_P023694	ENTHD1	0.56268	0.045439
28896	A_42_P614547	EP400	0.90134	0.0063177
44822	A_42_P614547	EP400	0.8649	0.014605
4967	A_44_P305135	EPB41L1	0.90584	0.0010644
18679	A_44_P305135	EPB41L1	0.9085	0.0018704
6316	A_64_P103289	EPB41L1	0.77718	5.8179e-05
60002	A_64_P103289	EPB41L1	0.77672	0.00042585
50891	A_44_P229540	EPC2	0.90424	0.019689
48315	A_64_P049096	EPHA5	0.89807	0.00067705
1643	A_64_P049096	EPHA5	0.90134	0.00095885
46517	A_44_P763674	EPHB1	0.90289	0.0012991
12395	A_64_P030378	EPHB1	0.88512	0.0005585
35058	A_64_P030378	EPHB1	0.88367	0.021026
482	A_64_P030373	EPHB2	0.80673	0.024723
22854	A_64_P030362	EPHB3	0.87813	0.0027894
14843	A_64_P030362	EPHB3	0.87645	0.0044619
51505	A_44_P278116	EPHB4	0.89783	0.041638
19484	A_44_P174374	EPHX1	0.88344	0.00042976
26927	A_44_P174374	EPHX1	0.88523	0.001827
55637	A_44_P452186	EPM2A	0.87634	0.0002998
55693	A_64_P003159	EPN2	0.9039	0.0017241
54443	A_64_P150256	EPN3	1.3199	0.00068773
28335	A_64_P150256	EPN3	1.3148	0.0008307
15667	A_42_P681441	EPS8L2	1.16	0.029286
58464	A_42_P681441	EPS8L2	1.158	0.034291
47124	A_42_P681441	EPS8L2	1.1538	0.037097
45386	A_42_P681441	EPS8L2	1.1605	0.041742
16359	A_42_P681441	EPS8L2	1.1483	0.042134
56689	A_42_P681441	EPS8L2	1.1449	0.04271
52360	A_42_P681441	EPS8L2	1.1562	0.047051
43205	A_42_P681441	EPS8L2	1.1467	0.047243
52060	A_42_P681441	EPS8L2	1.1506	0.048393
14386	A_44_P529426	ERBB4	0.77449	9.3614e-05
9627	A_44_P529426	ERBB4	0.78119	0.00089604
59778	A_44_P535959	ERCC8	0.87456	0.024947
60569	A_64_P020913	ERF	0.64631	0.0011141
43820	A_64_P020913	ERF	0.67952	0.0048389
45124	A_64_P095972	ERG	0.9084	0.0087867
59717	A_64_P131147	ERICH3	0.76378	0.003151
38761	A_44_P853766	ERN1	0.89258	0.0010567
36190	A_64_P045581	ESF1	0.89435	8.4865e-05
31609	A_44_P393580	ESYT1	1.2075	0.032809
44160	A_44_P393580	ESYT1	1.1501	0.047019
59065	A_64_P067623	Etnk2	1.1217	0.032622
52478	A_64_P067623	Etnk2	1.117	0.035061
49094	A_44_P761087	ETS2	0.89292	0.0010473
49927	A_44_P761087	ETS2	0.89314	0.0012188
30278	A_64_P078108	ETS2	0.86236	0.00010094
54897	A_64_P078108	ETS2	0.88195	0.0005212
59318	A_42_P465664	EVA1B	1.1235	0.024821
19261	A_64_P008229	EVI2A	1.1141	0.012592
8964	A_64_P008229	EVI2A	1.1101	0.014622
2917	A_64_P018696	EXD2	0.87297	0.0085657
48667	A_64_P018696	EXD2	0.88486	0.012726
21439	A_44_P401515	EXOC6	0.90438	0.010239
43025	A_43_P10919	EXOSC8	0.84986	0.004492
53967	A_43_P10919	EXOSC8	0.85914	0.018324
46653	A_64_P158848	EXT1	0.88481	0.0084452
38953	A_64_P158848	EXT1	0.89305	0.013281
49386	A_44_P220277	EXT2	0.90817	0.00027311
32278	A_64_P161818	EXTL1	0.85927	0.0084641
33525	A_44_P226601	F8	0.89555	0.0076686
3031	A_44_P228891	FAAH	0.8724	0.036172
28595	A_44_P290168	FAH	1.1319	0.0066956
47231	A_44_P290168	FAH	1.1288	0.0084342
46839	A_44_P295223	FAM102B	0.87592	0.023391
22684	A_44_P759788	FAM107B	0.72341	0.00043523
23742	A_64_P079225	FAM110A	1.1037	0.00073008
25901	A_42_P604252	FAM117B	0.90404	0.001239
55667	A_42_P604252	FAM117B	0.90397	0.0036089
59017	A_44_P899938	FAM124A	0.88202	0.0018459
40467	A_44_P899938	FAM124A	0.88976	0.0022555
55158	A_44_P984846	FAM124A	0.52267	0.0026023
47801	A_44_P984846	FAM124A	0.67384	0.0077093
46539	A_64_P127986	FAM126B	1.1065	0.0088994
7195	A_44_P250673	FAM129B	0.81167	0.004278
58940	A_64_P068237	FAM149A	1.1773	0.0011065
25628	A_64_P068237	FAM149A	1.1922	0.0028316
44729	A_44_P287241	FAM151B	0.90621	0.010725
168	A_64_P095136	FAM163B	0.69081	0.00092072
33115	A_64_P115980	FAM163B	0.72789	0.0050155
31181	A_44_P336951	FAM168B	0.8504	0.0032614
57145	A_64_P107237	FAM168B	0.84364	0.00074963
49766	A_64_P107237	FAM168B	0.8621	0.0078779
61158	A_64_P122352	Fam184b	0.83762	0.0019484
30001	A_64_P122352	Fam184b	0.78716	0.0054197
48773	A_64_P097857	FAM196A	0.86061	0.0008931
39988	A_64_P090299	FAM199X	0.88503	0.015816
24591	A_64_P126395	Fam19a1	0.75089	0.012001
50364	A_64_P126395	Fam19a1	0.75496	0.013641
43447	A_64_P067075	FAM208A	0.88925	0.022652
50958	A_44_P177106	FAM208B	0.82746	0.00035976
11816	A_44_P177106	FAM208B	0.77467	0.0031041
54023	A_64_P164706	FAM20B	0.90315	0.0003716
601	A_64_P164706	FAM20B	0.89926	0.0033379
59923	A_44_P466434	FAM212B	0.72725	0.0082035
40808	A_64_P120609	FAM217B	0.84185	0.0066046
43834	A_64_P150276	FAM219A	0.85671	0.00010544
41137	A_44_P930130	FAM234B	0.89973	0.012964
31389	A_64_P048250	FAM234B	0.90038	0.016216
52182	A_64_P113591	Fam25c	1.4332	2.6742e-09
16456	A_42_P547629	FAM49A	0.8961	0.026847
23094	A_42_P547629	FAM49A	0.89303	0.032945
3396	A_42_P547629	FAM49A	0.89756	0.035701
39193	A_42_P547629	FAM49A	0.89596	0.037835
12232	A_42_P547629	FAM49A	0.89989	0.038736
24710	A_42_P547629	FAM49A	0.90374	0.039896
47316	A_42_P547629	FAM49A	0.89782	0.041742
32231	A_42_P547629	FAM49A	0.90066	0.041887
9424	A_42_P547629	FAM49A	0.90261	0.047754
22283	A_64_P035099	FAM53B	0.87413	0.03964
42233	A_64_P061735	Fam78b	0.81288	0.0042897
62452	A_44_P885889	FAM81A	0.77579	0.0040988
35990	A_64_P061817	FAM81A	0.81857	0.0055337
51561	A_64_P061835	FAM84A	0.83461	0.0014758
42675	A_64_P066495	Fam90a1a	0.8881	0.0010082
28	A_44_P324066	FAM91A1	0.84199	0.02131
37822	A_44_P328283	FAN1	0.84094	0.00075337
50711	A_44_P328283	FAN1	0.85227	0.0013369
5385	A_44_P470430	FAP	0.55919	0.018263
55366	A_44_P470430	FAP	0.45624	0.024725
16903	A_44_P356312	FAR1	0.88385	8.6961e-06
34325	A_44_P480623	FASTKD5	0.844	0.0040122
10186	A_43_P15416	FAT3	0.89321	0.0027593
11167	A_43_P15416	FAT3	0.90681	0.0076284
62412	A_64_P043776	Fat4	0.8187	0.033387
41762	A_64_P043164	FBLN2	0.86601	0.044989
48447	A_64_P043164	FBLN2	0.85355	0.047791
36546	A_64_P079379	FBN2	1.352	0.00041594
26820	A_64_P079379	FBN2	1.3569	0.0005475
50153	A_43_P14969	FBP1	1.2373	0.028422
49317	A_64_P005093	FBXL14	0.78869	0.0070566
23549	A_64_P053544	FBXL14	0.82964	0.013895
16715	A_44_P851961	FBXL16	0.7078	0.007463
41875	A_64_P004096	FBXL18	0.86069	0.007364
22163	A_64_P004096	FBXL18	0.87105	0.010027
37284	A_44_P420225	FBXO27	0.886	0.027481
59798	A_64_P022552	FBXO41	0.76897	0.01049
21737	A_64_P016357	FCER1G	1.1003	0.0089619
2604	A_43_P15904	FCGR1A	1.1231	0.040953
17046	A_64_P126851	FCGR2A	1.1667	0.0061241
1336	A_42_P735417	FCGR2B	1.1191	0.040885
26848	A_64_P071973	FCGR2B	1.1881	0.043682
26646	A_44_P488489	FCHO2	0.85538	9.8207e-07
45510	A_44_P488489	FCHO2	0.85413	0.0001253
37749	A_64_P066379	FCHO2	0.86442	7.2957e-05
59628	A_64_P066379	FCHO2	0.86542	0.00011112
17882	A_64_P105477	Fcrls	0.46694	0.0009667
56644	A_64_P105477	Fcrls	0.50315	0.0062534
45323	A_44_P1038593	FEZF2	0.32359	0.0012813
19673	A_44_P1038593	FEZF2	0.29906	0.0012951
39382	A_44_P342562	FGD1	0.90613	0.010279
24255	A_44_P342562	FGD1	0.88224	0.034128
38533	A_64_P052800	FGF1	1.2643	0.0016899
11773	A_64_P052800	FGF1	1.2396	0.0052767
9748	A_44_P491864	FGF14	0.81295	0.00035926
24385	A_44_P491864	FGF14	0.83706	0.00064022
53151	A_44_P556319	FGF18	1.1989	0.0096491
24865	A_44_P556319	FGF18	1.1768	0.023131
8761	A_42_P555426	FGFBP3	0.9056	0.00041708
35105	A_42_P555426	FGFBP3	0.90392	0.00073567
61722	A_42_P555426	FGFBP3	0.90787	0.00077316
32245	A_42_P555426	FGFBP3	0.9084	0.0012932
22472	A_42_P555426	FGFBP3	0.90446	0.0013387
27865	A_42_P555426	FGFBP3	0.90195	0.0025635
59281	A_64_P048917	FGFBP3	0.76702	0.00033169
3482	A_64_P048917	FGFBP3	0.79862	0.0066999
55402	A_64_P064019	FGFR1	0.89079	0.013582
57898	A_64_P064019	FGFR1	0.90005	0.026725
30381	A_44_P184896	FGFR1OP	1.1129	0.0023483
55268	A_44_P250620	FHDC1	1.2036	0.0030878
1903	A_44_P250620	FHDC1	1.2173	0.0032253
47403	A_44_P390700	FHL2	0.74781	0.0043849
34109	A_44_P390700	FHL2	0.75484	0.0047051
44032	A_42_P718418	FIBIN	1.1281	0.0065896
61084	A_42_P718418	FIBIN	1.1527	0.0070582
5507	A_42_P718418	FIBIN	1.1266	0.0073658
18346	A_42_P718418	FIBIN	1.1295	0.007875
20831	A_42_P718418	FIBIN	1.1334	0.0081687
10200	A_42_P718418	FIBIN	1.1347	0.010028
30474	A_42_P718418	FIBIN	1.1345	0.010143
5174	A_42_P718418	FIBIN	1.1528	0.011285
35785	A_42_P718418	FIBIN	1.1391	0.01174
1295	A_42_P718418	FIBIN	1.1515	0.012948
47948	A_44_P525059	FICD	0.83103	0.0084065
58179	A_44_P525059	FICD	0.88733	0.046595
3773	A_42_P596942	FILIP1	0.83368	0.014571
15560	A_42_P625419	FILIP1L	0.77436	0.0010104
43603	A_42_P625419	FILIP1L	0.83502	0.0055738
34439	A_42_P625419	FILIP1L	0.8015	0.0064184
35524	A_42_P625419	FILIP1L	0.83769	0.0079951
47258	A_42_P625419	FILIP1L	0.80919	0.0093185
46559	A_42_P625419	FILIP1L	0.81453	0.015308
7302	A_42_P625419	FILIP1L	0.8576	0.015872
11913	A_42_P625419	FILIP1L	0.81389	0.016617
17896	A_42_P625419	FILIP1L	0.87022	0.038662
15771	A_42_P625419	FILIP1L	0.85112	0.046052
44353	A_44_P532249	FKBP5	0.85499	0.0012664
15565	A_44_P532249	FKBP5	0.86213	0.0014692
61183	A_64_P071515	FKBP9	0.89524	0.038665
51468	A_64_P071515	FKBP9	0.90177	0.040606
25890	A_44_P297777	FLNA	0.84959	0.027605
61843	A_44_P297777	FLNA	0.84085	0.028893
49173	A_64_P045456	FLRT2	0.82597	0.00015711
21038	A_64_P045456	FLRT2	0.82065	0.0015922
20367	A_64_P045461	FLRT2	0.88332	0.001898
14218	A_64_P045461	FLRT2	0.90633	0.011776
57967	A_44_P378742	FLRT3	0.87829	0.00055846
52945	A_44_P378742	FLRT3	0.88091	0.00075378
7539	A_64_P201730	Flt1	0.90766	6.2949e-05
24013	A_64_P026374	FLT3	1.1583	0.0060237
4216	A_64_P026374	FLT3	1.1471	0.011424
58211	A_64_P109023	FLT4	1.1286	0.047597
59790	A_44_P283508	FMO1	0.80407	0.00046287
4842	A_44_P283508	FMO1	0.79568	0.0017633
18921	A_64_P091088	FMO2	0.84271	0.015407
12055	A_43_P13339	FNBP1	1.133	0.04811
4443	A_64_P081987	Fnbp1l	0.73324	0.0035202
37525	A_64_P151547	Fnbp1l	0.89088	0.0032856
17207	A_64_P151547	Fnbp1l	0.8768	0.0044811
42008	A_44_P218490	FNDC3B	0.86873	0.00029854
37941	A_44_P218490	FNDC3B	0.87952	0.00047335
43828	A_64_P107892	FOLR1	1.7167	0.023766
29685	A_64_P107892	FOLR1	1.6008	0.026856
53750	A_64_P065063	FOSL2	0.66494	0.010589
40517	A_64_P065063	FOSL2	0.69487	0.013881
11801	A_44_P178925	FOXG1	0.38226	2.4957e-05
4522	A_44_P178925	FOXG1	0.36816	2.5591e-05
46292	A_44_P452936	Foxk2	0.89163	0.0058544
55449	A_42_P527141	FOXM1	0.88694	0.0025825
46834	A_42_P527141	FOXM1	0.88367	0.0033171
57066	A_42_P527141	FOXM1	0.90284	0.0085363
61569	A_42_P527141	FOXM1	0.90898	0.034259
16324	A_64_P139559	FOXO6	0.42547	0.0022157
49797	A_64_P139559	FOXO6	0.49549	0.016362
22465	A_64_P019087	FOXRED2	0.88929	0.028485
23256	A_44_P191540	FPGT	0.88564	0.0047212
4078	A_64_P056928	FREM2	0.77188	0.030424
37091	A_64_P135235	FRMD5	1.1064	0.0016362
23607	A_64_P135235	FRMD5	1.1033	0.0028091
14471	A_42_P663544	FRS2	0.9081	0.00038573
42354	A_64_P152790	FRZB	0.76775	0.0037633
2601	A_64_P152790	FRZB	0.79437	0.0047322
3433	A_64_P154605	FST	0.76245	0.0063091
25530	A_64_P154605	FST	0.76208	0.0076923
55921	A_43_P12426	FSTL1	0.85596	0.0083393
37559	A_43_P12426	FSTL1	0.87671	0.0096079
32302	A_64_P044929	FSTL5	0.85816	0.0080234
40019	A_64_P044929	FSTL5	0.84784	0.0091928
24308	A_42_P696282	FUOM	1.1193	0.00013411
56845	A_42_P696282	FUOM	1.1177	0.00016361
53096	A_42_P696282	FUOM	1.1171	0.00024803
182	A_42_P696282	FUOM	1.125	0.00027343
3760	A_42_P696282	FUOM	1.115	0.00034228
12369	A_42_P696282	FUOM	1.1148	0.00039881
61520	A_42_P696282	FUOM	1.1151	0.00040972
45495	A_42_P696282	FUOM	1.1111	0.00048294
54155	A_42_P696282	FUOM	1.1271	0.00054375
16134	A_42_P696282	FUOM	1.1129	0.00060545
59783	A_64_P063194	FUOM	1.1095	0.00015244
46871	A_44_P458570	FUT4	1.2549	0.006322
55701	A_44_P458570	FUT4	1.2259	0.0065665
24285	A_64_P083600	FXYD5	1.1451	5.7192e-05
8319	A_64_P083600	FXYD5	1.1368	0.00022147
40629	A_64_P083609	FXYD6	0.81701	0.0097127
5090	A_64_P083609	FXYD6	0.82384	0.017139
19745	A_64_P024287	FZD10	1.1154	0.0029014
11287	A_64_P001000	FZD3	0.86623	5.0127e-06
52927	A_64_P001000	FZD3	0.87184	0.00046901
15395	A_42_P475935	FZD6	1.214	0.00060782
53431	A_42_P475935	FZD6	1.1863	0.0035184
51571	A_42_P475935	FZD6	1.1868	0.0073148
44086	A_42_P475935	FZD6	1.2342	0.0089044
28641	A_42_P475935	FZD6	1.2343	0.010699
5545	A_42_P475935	FZD6	1.1774	0.021667
15875	A_42_P475935	FZD6	1.1543	0.024368
31882	A_42_P475935	FZD6	1.1753	0.030359
12470	A_64_P165005	FZD8	0.89597	0.046047
62397	A_64_P079058	G3bp2	0.82722	0.00035427
20669	A_42_P739060	GABPA	0.9081	9.6508e-06
1870	A_42_P739060	GABPA	0.89788	1.5916e-05
8168	A_44_P359190	GABPA	0.829	0.0057373
46150	A_44_P359190	GABPA	0.86288	0.010664
40414	A_44_P378252	GABRA2	0.85147	0.00018344
4028	A_44_P378252	GABRA2	0.84901	0.0002801
41121	A_43_P15434	GABRA4	1.2242	0.00071253
45975	A_43_P15434	GABRA4	1.2124	0.00080324
13178	A_44_P360501	GABRB1	0.87585	0.00043596
18443	A_44_P360501	GABRB1	0.88181	0.00063782
31808	A_44_P306389	GABRB3	0.78035	0.0003772
19192	A_44_P306389	GABRB3	0.77123	0.00053823
57394	A_43_P11897	GABRD	1.1475	0.034074
53652	A_43_P11897	GABRD	1.1532	0.038421
23895	A_44_P243102	GAD1	0.79973	1.3103e-06
38505	A_44_P554928	GAD2	0.86323	6.2274e-05
36406	A_44_P554928	GAD2	0.86782	0.00027772
58747	A_64_P002422	GAL3ST1	1.1294	0.013425
13292	A_64_P131873	GALR2	1.1988	0.014436
701	A_64_P131873	GALR2	1.2225	0.018533
48251	A_44_P1053772	GALT	1.1116	2.838e-05
41264	A_44_P1053772	GALT	1.107	5.3859e-05
61406	A_44_P513193	GAMT	1.1038	0.020448
32594	A_64_P144203	GANAB	0.89017	5.5667e-06
50935	A_64_P148882	GAP43	1.1134	0.00019173
9554	A_64_P148882	GAP43	1.1126	0.00020655
55990	A_64_P005659	Gapdh-ps1	1.1562	0.00017042
21719	A_44_P308181	GAPVD1	0.86584	0.012493
50334	A_44_P308181	GAPVD1	0.86099	0.015501
53303	A_44_P930534	GAS2	1.177	0.00041849
2805	A_44_P930534	GAS2	1.1734	0.00083552
16396	A_64_P085336	Gas2l1	0.89026	0.030293
35833	A_64_P085341	Gas2l1	0.6771	0.036511
13672	A_42_P552441	GAS5	1.1125	0.0065546
58859	A_44_P177465	GAS7	0.65907	6.7891e-05
6713	A_44_P177465	GAS7	0.65701	8.9351e-05
54414	A_64_P115781	GAS7	0.8342	0.0063451
34960	A_64_P115781	GAS7	0.84183	0.01059
53274	A_44_P295639	GBE1	1.2091	0.0011436
1690	A_44_P295639	GBE1	1.1711	0.010336
46323	A_42_P527070	GCHFR	1.1555	0.011801
37501	A_42_P527070	GCHFR	1.1568	0.013639
58068	A_43_P11724	GCKR	1.3761	0.0024733
52935	A_43_P11724	GCKR	1.4208	0.0049247
19604	A_64_P038478	GCNT2	0.86345	0.011806
59023	A_64_P038478	GCNT2	0.86336	0.011959
7320	A_64_P129048	GDA	0.61031	1.6529e-05
891	A_64_P129048	GDA	0.60666	1.8222e-05
55178	A_44_P1007438	GDPD1	0.88511	0.033558
43994	A_64_P109764	GEMIN8	0.90476	0.013641
11887	A_44_P464502	GFAP	0.84946	0.014011
27736	A_44_P464502	GFAP	0.84308	0.014561
48808	A_44_P464502	GFAP	0.84181	0.016967
38205	A_44_P464502	GFAP	0.85171	0.020904
23364	A_44_P464502	GFAP	0.85248	0.021005
50894	A_44_P464502	GFAP	0.84282	0.021613
31384	A_44_P464502	GFAP	0.84817	0.024276
2784	A_44_P464502	GFAP	0.84531	0.024635
3792	A_44_P464502	GFAP	0.85962	0.025953
52613	A_44_P414996	GFPT1	0.85605	0.0049851
15249	A_44_P107308	GFRA1	0.90072	2.1719e-05
45320	A_64_P146388	GFRA2	0.69632	5.9594e-05
16868	A_43_P11817	GHR	0.77725	0.0022508
8209	A_43_P11817	GHR	0.7857	0.022103
19674	A_44_P320858	GHR	0.75621	0.00043137
43850	A_64_P041812	GHR	0.83916	0.0095322
12754	A_64_P041812	GHR	0.8697	0.010395
41076	A_42_P508185	GIMAP1-GIMAP5	1.1139	0.0085527
4560	A_42_P508185	GIMAP1-GIMAP5	1.1148	0.0096902
31687	A_42_P508185	GIMAP1-GIMAP5	1.1166	0.010169
37199	A_42_P508185	GIMAP1-GIMAP5	1.1236	0.011897
2799	A_42_P508185	GIMAP1-GIMAP5	1.1172	0.012408
28498	A_42_P508185	GIMAP1-GIMAP5	1.119	0.014486
19973	A_42_P508185	GIMAP1-GIMAP5	1.1126	0.015368
18700	A_42_P508185	GIMAP1-GIMAP5	1.1052	0.017063
20648	A_42_P508185	GIMAP1-GIMAP5	1.1068	0.023796
41764	A_42_P508185	GIMAP1-GIMAP5	1.1005	0.025426
22633	A_64_P129078	GIPR	0.8393	0.012327
15037	A_64_P129078	GIPR	0.87481	0.031053
20850	A_44_P147055	GJB1	1.1532	0.032645
46193	A_44_P504794	GJC1	0.84843	0.016851
15141	A_44_P504794	GJC1	0.87136	0.021011
34475	A_64_P089950	GKN2	0.56987	0.0038513
35821	A_64_P089950	GKN2	0.61174	0.004472
47657	A_42_P528106	GLCE	0.83206	0.0006991
24529	A_42_P528106	GLCE	0.83739	0.00084455
58676	A_42_P528106	GLCE	0.8236	0.0009272
8707	A_42_P528106	GLCE	0.84997	0.0015845
24042	A_42_P528106	GLCE	0.85035	0.0017581
42975	A_42_P528106	GLCE	0.83703	0.001794
61128	A_42_P528106	GLCE	0.83777	0.0018583
6109	A_42_P528106	GLCE	0.84502	0.0022015
45542	A_42_P528106	GLCE	0.84326	0.0036146
31201	A_42_P528106	GLCE	0.8589	0.01045
28002	A_64_P032162	GLDC	0.82542	0.0020163
40301	A_64_P032162	GLDC	0.82662	0.0047102
9386	A_44_P383965	GLG1	0.88853	4.0392e-06
42603	A_44_P383965	GLG1	0.90807	0.0067439
49060	A_44_P1054991	GLI1	1.2199	0.013737
44660	A_44_P1054991	GLI1	1.2174	0.035068
4885	A_64_P080632	GLI3	0.78235	4.3601e-05
39335	A_64_P080632	GLI3	0.68879	8.0433e-05
42960	A_44_P947801	GLI4	1.1135	0.0013145
4748	A_64_P060291	GLIPR1	1.2278	0.047079
13752	A_64_P149071	GLIS1	1.1252	0.00058005
17363	A_44_P671605	GLIS2	0.8848	0.008877
3065	A_44_P452114	GLS	0.78372	0.0011303
841	A_44_P452114	GLS	0.75294	0.0023808
20603	A_64_P059307	GLT8D2	0.69546	0.0031994
7038	A_64_P059307	GLT8D2	0.69064	0.014923
61422	A_42_P592205	GLTP	1.1044	0.0091138
49269	A_44_P270056	GLYR1	0.87801	0.010116
61238	A_44_P270056	GLYR1	0.87552	0.03182
11329	A_64_P117198	Gm13420	0.892	0.034502
2190	A_64_P077758	Gm1527/Gm6558	1.1989	0.006911
45816	A_64_P057134	Gm19410	0.16024	0.00024889
47488	A_64_P057134	Gm19410	0.26859	0.00057137
61824	A_64_P074725	Gm38425/Gm6897	1.2867	0.039439
36603	A_64_P036736	Gm5174 (includes others)	1.1403	0.00015569
30905	A_44_P1011918	Gm884	0.8932	0.018691
52665	A_44_P1011918	Gm884	0.89767	0.031533
15163	A_42_P556457	GMCL1	0.86351	6.6262e-06
19975	A_42_P556457	GMCL1	0.85248	1.0861e-05
31751	A_42_P556457	GMCL1	0.86789	1.093e-05
28309	A_42_P556457	GMCL1	0.86285	3.8103e-05
15765	A_42_P556457	GMCL1	0.86742	5.6183e-05
39833	A_42_P556457	GMCL1	0.86064	6.0368e-05
50972	A_42_P556457	GMCL1	0.87286	8.9585e-05
17394	A_42_P556457	GMCL1	0.84616	0.0001283
16827	A_42_P556457	GMCL1	0.87666	0.00040668
49577	A_42_P556457	GMCL1	0.87129	0.00086577
24782	A_64_P017781	GMCL1	0.87557	0.012061
9552	A_64_P017781	GMCL1	0.87842	0.034173
5098	A_64_P024297	GMFG	1.1148	0.013429
57100	A_44_P530637	GMPPA	0.90849	0.033638
55516	A_44_P532879	GNA11	0.80232	0.0029881
27231	A_44_P593161	GNA14	0.76181	0.02422
20115	A_44_P593161	GNA14	0.78667	0.0294
11216	A_42_P491454	GNAT1	0.82044	0.0022488
61474	A_42_P491454	GNAT1	0.81509	0.0034712
46812	A_42_P491454	GNAT1	0.82284	0.010548
28293	A_42_P491454	GNAT1	0.81403	0.012143
10571	A_42_P491454	GNAT1	0.8459	0.017679
39750	A_42_P491454	GNAT1	0.8546	0.024012
40409	A_42_P491454	GNAT1	0.83004	0.025076
365	A_42_P491454	GNAT1	0.85913	0.030989
32441	A_42_P491454	GNAT1	0.85515	0.03353
40373	A_42_P491454	GNAT1	0.84608	0.046475
34233	A_64_P100005	GNAZ	0.78498	0.0018916
20452	A_64_P100005	GNAZ	0.80053	0.0033042
10512	A_43_P12137	GNB3	1.3568	0.0023326
13251	A_64_P022858	GNB4	0.79917	0.016386
2492	A_64_P126559	GNG12	1.1033	0.0033362
58530	A_44_P235926	GNG7	0.76377	0.01813
34108	A_44_P235926	GNG7	0.77251	0.024907
[truncated: 3,946 more rows]

## Sheet: (sTBI+ILB 1mg) vs sTBI
Probe ref NO	probe ID	gene	FC	raw.pval
38501	A_43_P19484	1600015I10Rik	1.163	0.0012963
52415	A_43_P19484	1600015I10Rik	1.1551	6.1373e-05
8585	A_64_P126165	2310039H08Rik	0.7528	5.3051e-09
50603	A_64_P092410	2610002M06Rik	1.1992	0.0011529
13026	A_64_P033270	2810025M15Rik	0.8673	7.2415e-07
58567	A_43_P21845	4430402I18Rik	1.2475	0.00086374
36312	A_64_P022620	4930467E23Rik (includes others)	1.3654	0.00016666
9240	A_64_P022620	4930467E23Rik (includes others)	1.334	0.00080937
33426	A_64_P071158	5830473C10Rik	0.68627	1.5563e-08
4583	A_64_P071159	5830473C10Rik	0.67695	5.0938e-10
11843	A_64_P041625	9830107B12Rik/A530064D06Rik	0.78255	6.417e-06
6648	A_64_P038872	A2M	0.8646	9.3724e-06
10871	A_64_P038872	A2M	0.86443	2.0493e-05
36219	A_64_P038873	A2M	0.87473	2.6757e-06
8911	A_64_P038873	A2M	0.87252	1.0321e-05
15776	A_42_P682853	AADAT	1.2022	0.00052152
4268	A_42_P682853	AADAT	1.1939	0.00056232
27248	A_42_P682853	AADAT	1.1795	6.1694e-05
41960	A_42_P682853	AADAT	1.1741	0.00017507
1367	A_42_P682853	AADAT	1.1689	0.0060484
5229	A_42_P682853	AADAT	1.1598	0.00039951
3457	A_42_P682853	AADAT	1.1535	0.00026026
14850	A_42_P682853	AADAT	1.1436	0.00027781
41527	A_42_P682853	AADAT	1.1406	0.00039755
16797	A_42_P682853	AADAT	1.1324	0.00033487
37867	A_64_P014000	AAGAB	1.1124	4.2181e-07
14814	A_64_P014000	AAGAB	1.1048	1.0738e-06
50196	A_42_P799702	AARD	0.90737	2.7032e-05
18892	A_42_P799702	AARD	0.89543	4.3971e-05
22474	A_64_P117909	AARSD1	0.8527	0.00013154
43219	A_64_P117909	AARSD1	0.84131	6.9546e-06
10691	A_44_P308925	ABAT	0.90396	3.6225e-05
10271	A_44_P308925	ABAT	0.89313	5.5674e-05
51562	A_44_P323106	ABCA1	1.1036	0.036268
15938	A_44_P186951	ABCA7	0.85268	8.1e-08
7551	A_44_P186951	ABCA7	0.84465	7.0865e-09
5674	A_64_P010925	Abcb1b	1.105	1.6196e-05
6508	A_42_P630463	ABCB9	1.1086	0.00013078
61047	A_44_P187005	ABCB9	1.1094	0.00068264
33456	A_64_P093599	ABCC4	1.1355	0.0013123
8807	A_44_P455479	ABCC9	1.1422	1.1461e-05
3982	A_44_P455479	ABCC9	1.1383	6.4628e-05
3475	A_44_P552655	Abcg3	1.1354	0.00057216
22392	A_44_P552655	Abcg3	1.1094	0.0027414
54014	A_64_P121782	Abcg3	1.1876	0.0029941
17766	A_64_P121782	Abcg3	1.136	0.0074927
28564	A_64_P117720	Abcg3l2	0.89928	0.00082728
9462	A_64_P060938	Abhd11os	1.1656	0.0060292
50225	A_44_P342412	ABHD13	1.1479	0.00055167
42350	A_44_P342412	ABHD13	1.1266	0.010592
31678	A_42_P675041	ABHD17C	1.1173	6.1681e-06
51180	A_42_P675041	ABHD17C	1.1172	1.411e-07
29287	A_42_P675041	ABHD17C	1.1168	7.0275e-07
33468	A_42_P675041	ABHD17C	1.1132	1.2285e-07
3702	A_42_P675041	ABHD17C	1.1126	8.5304e-08
11174	A_42_P675041	ABHD17C	1.1094	1.3034e-06
49791	A_42_P675041	ABHD17C	1.1076	1.0263e-07
45472	A_42_P675041	ABHD17C	1.1076	6.1076e-07
36197	A_42_P675041	ABHD17C	1.1027	2.0398e-07
17780	A_42_P675041	ABHD17C	1.1006	4.4932e-07
62846	A_64_P041421	ABHD2	1.4395	0.0033511
41692	A_64_P041421	ABHD2	1.3021	0.00026409
52029	A_44_P289862	ABHD6	1.1041	0.00012037
47080	A_64_P101885	ABI2	1.2038	8.3407e-06
10649	A_64_P101885	ABI2	1.168	9.0233e-05
2187	A_64_P154307	ABI2	1.1476	0.0032679
15394	A_42_P600215	ABRA	1.6244	1.5408e-05
54200	A_42_P600215	ABRA	1.5765	1.5412e-05
15220	A_42_P600215	ABRA	1.5354	9.866e-06
12329	A_42_P600215	ABRA	1.4972	1.3339e-05
9008	A_42_P600215	ABRA	1.4894	2.8574e-06
38670	A_42_P600215	ABRA	1.484	6.7204e-08
35528	A_42_P600215	ABRA	1.4605	1.087e-06
51250	A_42_P600215	ABRA	1.4581	1.2338e-06
20345	A_42_P600215	ABRA	1.4352	6.908e-05
13139	A_42_P600215	ABRA	1.4273	2.6429e-07
58268	A_64_P066785	ABRAXAS1	0.88354	7.6199e-05
10105	A_64_P066785	ABRAXAS1	0.88155	0.00065244
39770	A_64_P087915	ABTB1	0.89464	2.2531e-08
32688	A_64_P087915	ABTB1	0.88456	2.5759e-07
19719	A_64_P087906	ABTB2	1.1412	0.0026143
6525	A_64_P087906	ABTB2	1.127	1.7393e-05
33848	A_42_P606073	ACADVL	0.90383	5.3638e-07
14180	A_42_P606073	ACADVL	0.89853	3.883e-07
24025	A_44_P229887	ACBD4	1.1401	4.3806e-05
55422	A_44_P229887	ACBD4	1.1392	0.0003228
57922	A_64_P132696	ACE2	1.1861	3.7083e-05
60470	A_64_P132696	ACE2	1.1681	8.2973e-05
53980	A_64_P002750	ACER3	0.86131	2.18e-05
50513	A_64_P002750	ACER3	0.85949	1.5042e-05
55253	A_44_P153789	ACHE	0.78423	5.448e-06
28913	A_44_P153789	ACHE	0.78281	4.2228e-06
37416	A_44_P252483	ACKR3	1.1239	0.00057733
21799	A_64_P065368	ACOT4	1.1648	1.8154e-06
47095	A_64_P067447	ACOT4	1.1584	3.5654e-07
25099	A_64_P067447	ACOT4	1.1515	4.9876e-08
2568	A_64_P103936	Acot5	1.2031	2.6827e-06
32422	A_64_P103936	Acot5	1.17	4.8141e-05
56585	A_42_P553201	ACP5	1.1471	5.6081e-08
58076	A_42_P553201	ACP5	1.1471	6.1409e-07
5839	A_42_P553201	ACP5	1.147	1.4491e-07
41784	A_42_P553201	ACP5	1.1417	3.3796e-07
38627	A_42_P553201	ACP5	1.1407	2.4843e-07
12560	A_42_P553201	ACP5	1.1404	2.4195e-08
7521	A_42_P553201	ACP5	1.1398	1.3578e-07
5697	A_42_P553201	ACP5	1.1391	2.2637e-06
18299	A_42_P553201	ACP5	1.1334	2.1526e-07
19131	A_42_P553201	ACP5	1.1294	2.8842e-07
20927	A_64_P034744	ACRBP	0.8299	5.7441e-05
8072	A_64_P034744	ACRBP	0.77352	0.0072216
21804	A_42_P458494	ACSF2	0.88833	0.0021812
52628	A_42_P458494	ACSF2	0.8783	0.0015488
25945	A_42_P458494	ACSF2	0.87731	8.7377e-05
36037	A_42_P458494	ACSF2	0.87723	0.0031935
34545	A_42_P458494	ACSF2	0.87602	6.3041e-05
32207	A_42_P458494	ACSF2	0.86968	0.00014709
44226	A_42_P458494	ACSF2	0.82267	1.4266e-05
7396	A_42_P458494	ACSF2	0.79331	0.020208
46495	A_42_P654061	ACSL4	1.1158	4.2148e-05
62326	A_42_P654061	ACSL4	1.1116	1.8068e-05
3790	A_42_P654061	ACSL4	1.1081	8.7399e-06
53352	A_42_P654061	ACSL4	1.1071	1.2214e-05
26255	A_42_P654061	ACSL4	1.1067	1.0443e-05
40775	A_42_P654061	ACSL4	1.1058	1.6076e-05
34974	A_42_P654061	ACSL4	1.1017	3.1495e-06
11927	A_42_P654061	ACSL4	1.1001	7.4608e-05
49586	A_64_P151353	ACSM5	1.197	0.044756
58438	A_44_P255236	ACTA1	1.1517	0.0014368
31618	A_43_P21228	ACTL6B	1.1662	4.6376e-06
24458	A_43_P21228	ACTL6B	1.1601	3.992e-06
43784	A_64_P032120	ACTN1	1.2075	6.4406e-08
15145	A_64_P032120	ACTN1	1.1822	1.9495e-07
12629	A_43_P19706	ACTN2	3.1177	1.6112e-07
9314	A_43_P19706	ACTN2	2.4037	0.00033928
22101	A_42_P656495	Actn3	1.1605	0.0025099
17403	A_44_P1059422	ACTR2	1.1013	2.834e-10
15066	A_64_P161057	ACTR3B	1.1832	2.1189e-06
9727	A_64_P161057	ACTR3B	1.1796	1.0601e-07
22591	A_64_P136382	ACVR1	1.3309	0.00037495
39747	A_64_P148873	ACVR1B	1.3721	0.0025544
23241	A_64_P148873	ACVR1B	1.3664	0.0013805
49525	A_64_P065868	ACVR1C	1.2745	0.0026845
9644	A_64_P065868	ACVR1C	1.2275	0.012492
33820	A_43_P15824	ACVR2B	1.2256	4.3967e-05
50274	A_43_P15824	ACVR2B	1.2113	1.5437e-05
18201	A_64_P060685	Adam22	1.113	0.00041822
8772	A_64_P116301	ADAM33	2.1693	9.9518e-06
28611	A_64_P116301	ADAM33	2.1027	9.8034e-06
8582	A_44_P927439	ADAM9	1.2325	0.00019336
52849	A_44_P927439	ADAM9	1.2164	0.00096443
30498	A_42_P535644	ADAMTS1	1.1267	0.0019738
25576	A_42_P535644	ADAMTS1	1.1261	0.0046874
9829	A_42_P535644	ADAMTS1	1.1207	0.0015027
56714	A_42_P535644	ADAMTS1	1.1175	0.0023434
31393	A_42_P535644	ADAMTS1	1.1131	0.0064217
43188	A_42_P535644	ADAMTS1	1.1113	0.002558
42240	A_42_P535644	ADAMTS1	1.109	0.0027932
19620	A_42_P535644	ADAMTS1	1.1084	0.0042726
53093	A_42_P535644	ADAMTS1	1.1041	0.0041317
18434	A_42_P535644	ADAMTS1	1.1039	0.0047522
58284	A_42_P558703	ADAMTS15	0.88075	6.5396e-06
8477	A_42_P558703	ADAMTS15	0.87988	3.4352e-06
7260	A_42_P558703	ADAMTS15	0.87868	2.2792e-05
8686	A_42_P558703	ADAMTS15	0.87821	8.468e-06
60929	A_42_P558703	ADAMTS15	0.87718	6.5733e-06
24293	A_42_P558703	ADAMTS15	0.87695	1.1134e-05
37787	A_42_P558703	ADAMTS15	0.87644	3.7646e-06
43034	A_42_P558703	ADAMTS15	0.87463	6.3574e-06
42940	A_42_P558703	ADAMTS15	0.87428	4.6869e-06
62031	A_42_P558703	ADAMTS15	0.87241	7.9041e-07
52119	A_44_P206526	ADAMTS2	1.321	0.019058
8217	A_64_P110239	ADAMTS3	1.4638	0.0022227
15459	A_44_P536275	ADAMTS4	1.1747	0.034297
45284	A_44_P536275	ADAMTS4	1.1657	0.0062228
56724	A_44_P253208	ADAMTS9	1.1198	0.0181
49571	A_44_P253208	ADAMTS9	1.1082	0.018068
22917	A_44_P596424	ADAMTSL1	1.6208	0.0020595
28035	A_44_P333078	ADAMTSL2	1.1027	0.00035793
21724	A_44_P352055	ADAMTSL5	1.1087	0.0088272
57602	A_44_P447650	ADARB1	0.86346	2.4602e-06
15454	A_44_P447650	ADARB1	0.86308	6.805e-08
8806	A_64_P065691	ADAT3	1.1365	0.0014892
23487	A_44_P243826	ADCK5	1.1264	0.010758
55560	A_44_P243826	ADCK5	1.1167	0.019896
61049	A_44_P232585	ADCY1	1.1973	8.2749e-05
23492	A_44_P232585	ADCY1	1.1907	0.0056471
24239	A_64_P036370	ADCY2	1.2216	1.0495e-08
2807	A_64_P036370	ADCY2	1.1989	1.4853e-05
60392	A_44_P377278	ADCY3	1.1198	0.0054701
27889	A_44_P377278	ADCY3	1.1195	0.023796
35169	A_42_P466362	ADCY8	0.87159	4.486e-07
34512	A_42_P466362	ADCY8	0.87125	4.5468e-08
59289	A_42_P466362	ADCY8	0.86308	2.0857e-06
4336	A_42_P466362	ADCY8	0.8623	1.1904e-06
417	A_42_P466362	ADCY8	0.86209	1.3926e-06
60155	A_42_P466362	ADCY8	0.86156	1.6264e-06
50866	A_42_P466362	ADCY8	0.85968	4.8735e-07
16818	A_42_P466362	ADCY8	0.85907	7.1185e-07
5150	A_42_P466362	ADCY8	0.85892	1.6378e-08
45511	A_42_P466362	ADCY8	0.85805	1.4864e-06
2348	A_44_P522701	ADCYAP1	1.1683	0.00027071
25252	A_44_P522701	ADCYAP1	1.1327	0.0017571
10310	A_44_P299598	ADD2	1.112	2.144e-06
60013	A_44_P299598	ADD2	1.1052	9.1031e-06
21805	A_64_P304452	ADGRB1	1.2831	1.9625e-06
28396	A_64_P304452	ADGRB1	1.1739	0.0019126
55117	A_44_P211037	ADGRB2	1.1407	7.7476e-07
27171	A_44_P211037	ADGRB2	1.1259	2.1704e-07
13260	A_64_P165621	ADGRB3	1.1787	3.7948e-06
44168	A_64_P165621	ADGRB3	1.173	4.0322e-06
26995	A_44_P362749	ADGRE1	1.1096	0.027913
36096	A_44_P167965	ADGRG1	1.2477	0.00013124
10845	A_64_P076780	ADGRG2	0.8961	0.00014391
3361	A_64_P076780	ADGRG2	0.89445	5.837e-06
28473	A_64_P105293	ADGRL1	1.1019	7.8353e-07
46190	A_44_P377432	ADGRV1	0.89623	0.00046074
24507	A_64_P088836	ADGRV1	0.89855	0.00017061
21790	A_64_P088836	ADGRV1	0.89684	7.5799e-05
4051	A_64_P055477	ADH1C	0.77679	0.011296
45669	A_43_P11527	ADM	0.84809	0.00024491
59537	A_43_P11527	ADM	0.84584	0.00015409
32935	A_43_P11527	ADM	0.8455	0.00019381
56327	A_43_P11527	ADM	0.84509	9.3438e-05
18182	A_43_P11527	ADM	0.84479	0.00032053
51395	A_43_P11527	ADM	0.84357	0.00037288
54015	A_43_P11527	ADM	0.84138	0.00022847
18468	A_43_P11527	ADM	0.84128	0.00028485
18300	A_43_P11527	ADM	0.83826	0.00011101
26624	A_43_P11527	ADM	0.82912	0.00013991
55954	A_44_P1034950	ADORA2A	1.2939	0.00051518
14860	A_44_P1034950	ADORA2A	1.2926	0.00024181
37039	A_44_P1034950	ADORA2A	1.2831	0.00059266
4483	A_44_P1034950	ADORA2A	1.28	0.00070779
5240	A_44_P1034950	ADORA2A	1.2799	0.00072846
25191	A_44_P1034950	ADORA2A	1.2786	0.00022025
55483	A_44_P1034950	ADORA2A	1.2767	0.0033322
25765	A_44_P1034950	ADORA2A	1.2765	0.00073069
32948	A_44_P1034950	ADORA2A	1.2736	0.00061556
13746	A_44_P1034950	ADORA2A	1.2683	0.00081734
8500	A_44_P368065	ADPRHL1	1.2895	3.4676e-06
45571	A_44_P368065	ADPRHL1	1.2784	5.1176e-05
62581	A_64_P053790	ADRA1A	1.6242	0.00011434
61398	A_64_P053790	ADRA1A	1.5597	6.2792e-06
20741	A_64_P138011	ADRA1B	0.85502	0.0002044
13691	A_64_P138011	ADRA1B	0.85064	8.5982e-05
55690	A_42_P501233	ADRA1D	1.2931	0.00027978
57941	A_42_P501233	ADRA1D	1.2925	0.00034977
43967	A_42_P501233	ADRA1D	1.2894	0.00046446
46993	A_42_P501233	ADRA1D	1.2885	0.00043229
5207	A_42_P501233	ADRA1D	1.2842	0.00044673
7485	A_42_P501233	ADRA1D	1.2793	0.00053225
9916	A_42_P501233	ADRA1D	1.2791	0.00042752
29496	A_42_P501233	ADRA1D	1.2779	0.00037843
23583	A_42_P501233	ADRA1D	1.2765	0.00041458
20457	A_42_P501233	ADRA1D	1.274	0.0004755
18590	A_64_P053785	ADRA2A	1.474	2.4475e-05
38431	A_64_P053785	ADRA2A	1.4684	1.9057e-05
44464	A_64_P054441	ADRA2C	1.4767	5.4111e-05
49640	A_64_P054441	ADRA2C	1.4613	3.1223e-06
46159	A_64_P130105	ADRB1	1.1774	0.00015708
23841	A_64_P130105	ADRB1	1.1616	9.3169e-05
52968	A_44_P188280	ADRB2	0.82892	0.00067252
6491	A_44_P188280	ADRB2	0.81643	0.00091964
37414	A_64_P024655	AEBP1	1.1146	0.016756
31130	A_64_P024655	AEBP1	1.1102	0.019176
53623	A_64_P139932	AFAP1L1	1.1979	0.0008063
38249	A_43_P21969	AFF3	1.136	0.00063193
45953	A_64_P078393	AFF4	1.1255	7.4454e-06
17020	A_64_P078393	AFF4	1.1147	0.00032643
47653	A_43_P14817	AFP	0.71902	1.1642e-05
37104	A_43_P14817	AFP	0.69497	6.1545e-05
60198	A_64_P148852	AGAP2	1.6026	1.9352e-07
62735	A_64_P148852	AGAP2	1.5811	5.997e-08
25298	A_43_P18275	AGFG1	0.85409	3.3133e-06
34624	A_64_P005982	Agfg2	1.1035	0.042568
34856	A_44_P229430	AGGF1	1.1594	0.0003704
11962	A_44_P229430	AGGF1	1.131	0.010714
51087	A_64_P153338	AGK	1.1444	0.015168
29731	A_64_P153338	AGK	1.1236	0.0084477
58026	A_64_P032302	AGO1	1.1549	0.00019742
35814	A_64_P032302	AGO1	1.1159	0.0003003
43190	A_64_P154849	AGT	0.81772	1.9191e-08
34390	A_64_P154849	AGT	0.81153	3.2024e-08
8238	A_64_P072268	AHI1	0.90021	0.00014555
2986	A_44_P579385	AHNAK	1.2594	0.012185
18192	A_64_P082393	AHNAK	1.5613	0.00035319
35221	A_64_P082393	AHNAK	1.4182	0.0039229
34744	A_64_P147204	AHNAK	1.5035	0.0045169
58928	A_44_P109927	Ahsa2	0.87221	5.7347e-07
35000	A_44_P109927	Ahsa2	0.8662	1.9811e-06
46371	A_43_P16887	AHSP	0.7877	0.00095856
5466	A_43_P16887	AHSP	0.78426	0.0014987
1021	A_64_P150726	AHSP	0.7733	0.0003892
45600	A_64_P150726	AHSP	0.77101	0.0014301
35935	A_44_P820062	AIF1L	0.90713	7.7202e-06
14459	A_64_P062786	AIFM3	0.89295	2.6834e-06
28043	A_64_P062786	AIFM3	0.88934	6.22e-07
60126	A_64_P150241	AJM1	1.2907	0.00043117
14169	A_64_P150241	AJM1	1.2098	0.034674
38293	A_64_P032604	AK2	0.87198	7.9593e-07
2003	A_64_P032604	AK2	0.87113	9.2008e-07
4233	A_44_P745269	AK4	1.1201	1.3946e-05
8555	A_42_P795467	AK7	0.51803	0.006023
6833	A_42_P795467	AK7	0.49387	0.0011332
38920	A_42_P795467	AK7	0.47077	0.0018885
14440	A_42_P795467	AK7	0.46031	0.0016865
52288	A_42_P795467	AK7	0.44766	0.0012066
20136	A_42_P795467	AK7	0.43735	0.0022776
33917	A_42_P795467	AK7	0.43708	0.00015436
55611	A_42_P795467	AK7	0.42928	0.00036016
39332	A_42_P795467	AK7	0.41598	3.534e-06
61233	A_42_P795467	AK7	0.40541	0.00060261
30761	A_44_P126381	AK9	0.83602	0.0001211
57362	A_44_P126381	AK9	0.80339	0.00040479
15550	A_64_P094065	AKAP11	1.1586	1.0114e-05
8780	A_64_P094065	AKAP11	1.1447	7.7497e-06
34769	A_44_P183784	AKAP12	0.79903	8.1825e-06
41048	A_44_P183784	AKAP12	0.79139	9.2506e-08
56997	A_44_P198535	AKAP12	0.693	3.217e-06
51303	A_64_P004705	AKAP2	0.90708	0.00011714
34650	A_44_P238424	AKAP5	1.5361	2.3314e-09
25010	A_44_P238424	AKAP5	1.531	1.0861e-09
55293	A_42_P589812	AKAP6	1.1009	7.2751e-05
35242	A_42_P589812	AKAP6	1.1001	0.0001187
50862	A_64_P004725	AKAP7	0.75859	7.8478e-05
30816	A_44_P426107	AKR1B10	0.9012	0.0019579
24317	A_44_P1040926	Akr1c19	1.1383	0.0041764
43489	A_44_P1040926	Akr1c19	1.1373	0.00072558
52595	A_43_P11754	AKR7A3	0.82869	5.4057e-05
44383	A_43_P11754	AKR7A3	0.82496	0.00014561
15088	A_43_P15267	AKT2	1.5739	8.6019e-05
14661	A_43_P15267	AKT2	1.4991	0.00011185
50918	A_44_P541461	ALAS2	0.81809	0.025096
32282	A_44_P541461	ALAS2	0.81462	0.025775
16063	A_44_P135277	ALCAM	1.1194	1.1994e-05
56497	A_44_P135277	ALCAM	1.118	1.0685e-05
32609	A_64_P067659	ALDH1A1	0.84871	1.5734e-06
37838	A_64_P067659	ALDH1A1	0.83982	9.1242e-07
8971	A_64_P152149	ALDH3B1	1.1568	1.0427e-06
17718	A_64_P152149	ALDH3B1	1.1493	2.0045e-06
8866	A_64_P020446	Aldh3b2	1.4267	8.8452e-07
40313	A_64_P020446	Aldh3b2	1.4215	1.8384e-07
36152	A_44_P241139	Aldh3b3	1.3197	1.22e-06
8450	A_64_P004598	Aldh3b3	1.2424	0.00037158
31503	A_64_P093334	Aldh3b3	1.2464	2.8829e-05
31807	A_64_P028853	ALDOB	1.1064	0.0016223
17139	A_64_P119680	ALKAL2	2.2353	3.7199e-07
9494	A_64_P057760	ALKBH5	0.89772	0.001258
31221	A_64_P057760	ALKBH5	0.8947	0.00018614
38411	A_64_P019931	ALOXE3	0.7395	3.3407e-07
40021	A_64_P019931	ALOXE3	0.7297	1.7293e-06
10976	A_43_P11684	ALPL	1.1179	0.019506
4060	A_64_P124636	ALPP	1.1627	0.0047158
2962	A_64_P124636	ALPP	1.1488	0.047264
16126	A_43_P14838	ALX1	1.4283	0.037818
8609	A_44_P243004	AMIGO2	0.79275	1.1808e-05
18894	A_44_P382363	AMN1	1.1219	0.033619
38419	A_44_P382363	AMN1	1.118	0.013129
26695	A_64_P040769	AMPH	1.1339	7.0465e-05
57974	A_44_P433721	AMT	0.90711	0.0016785
49047	A_44_P433721	AMT	0.87778	0.00013243
47332	A_43_P20951	ANAPC1	1.1999	0.00050066
43888	A_43_P20951	ANAPC1	1.1982	0.000276
61925	A_44_P142318	ANAPC7	1.1591	2.2634e-07
1333	A_44_P142318	ANAPC7	1.1439	0.00056211
37708	A_64_P032668	ANG	0.89075	0.0094883
51612	A_64_P032668	ANG	0.87749	0.0064893
28804	A_64_P123410	ANG	0.89713	0.035649
32082	A_64_P123410	ANG	0.88838	0.026574
23369	A_64_P101261	ANGEL2	1.1473	2.5904e-05
53400	A_64_P101261	ANGEL2	1.1171	0.00089269
9801	A_44_P436284	ANKRD11	1.2139	6.8176e-05
9262	A_44_P436284	ANKRD11	1.1998	7.0977e-05
54720	A_64_P008268	ANKRD12	1.1257	0.0025335
6154	A_64_P397583	ANKRD12	1.1857	0.00017408
35026	A_64_P397583	ANKRD12	1.1601	6.3266e-05
15000	A_64_P027508	ANKRD29	0.85182	9.8859e-05
46039	A_64_P027508	ANKRD29	0.84279	0.00024715
34969	A_64_P130967	Ankrd33	0.84893	0.048012
4055	A_44_P421887	ANKRD33B	2.6402	7.8577e-06
25949	A_44_P421887	ANKRD33B	2.2231	1.1e-08
39567	A_64_P025391	ANKRD34B	0.8677	0.00012484
15994	A_64_P025391	ANKRD34B	0.86694	4.3284e-05
32140	A_43_P20228	ANKRD49	1.1342	0.028367
33178	A_43_P20228	ANKRD49	1.1175	0.0043557
7697	A_44_P930629	ANKRD50	1.2211	9.9425e-05
33669	A_44_P930629	ANKRD50	1.1872	1.7265e-05
61677	A_64_P069442	ANKRD50	1.1917	5.0998e-07
44606	A_64_P085772	ANKRD50	1.1481	0.010763
49809	A_64_P085772	ANKRD50	1.1361	0.0036
56064	A_43_P17467	ANKRD55	0.90696	0.00019948
42839	A_64_P082246	ANKRD63	7.1722	1.6053e-10
19682	A_64_P078852	ANKRD66	0.73161	8.2334e-06
34825	A_64_P078852	ANKRD66	0.71708	2.2488e-05
57449	A_64_P093026	ANKS6	0.8877	1.717e-07
30424	A_42_P456080	ANO3	1.5143	7.7494e-07
54032	A_42_P456080	ANO3	1.5129	1.5324e-06
48806	A_42_P456080	ANO3	1.5109	8.7077e-07
32825	A_42_P456080	ANO3	1.5105	1.9405e-06
9616	A_42_P456080	ANO3	1.5101	1.5493e-06
45294	A_42_P456080	ANO3	1.5027	1.3849e-06
28469	A_42_P456080	ANO3	1.5006	1.1439e-06
1635	A_42_P456080	ANO3	1.4992	1.608e-06
61630	A_42_P456080	ANO3	1.4982	1.3257e-06
5841	A_42_P456080	ANO3	1.4978	1.4275e-06
9457	A_44_P133319	ANO3	3.2644	3.0734e-05
15137	A_44_P133319	ANO3	2.1427	0.0094028
18203	A_44_P520475	Anp32e	1.1178	0.00024695
52832	A_44_P500013	ANPEP	1.5428	0.00089002
578	A_64_P127392	ANTXR1	1.1017	0.0016871
35835	A_44_P369612	ANTXR2	1.1303	0.0089031
1186	A_64_P070756	ANXA11	1.1584	1.4305e-06
7020	A_64_P070756	ANXA11	1.1581	2.0909e-06
26197	A_44_P465660	ANXA4	1.1611	0.0004492
33075	A_44_P465660	ANXA4	1.1415	0.00038869
40886	A_64_P005626	ANXA9	0.60947	1.4623e-05
4610	A_64_P091747	AOX1	0.74451	0.015123
12299	A_64_P091747	AOX1	0.72045	0.0027264
54389	A_43_P15866	AP1G1	1.1774	0.015385
9645	A_44_P135549	AP1M1	1.1158	0.00017083
39930	A_44_P135549	AP1M1	1.1134	0.00014954
37231	A_44_P480696	AP1S2	0.87285	0.00015506
17493	A_44_P480696	AP1S2	0.84717	1.8883e-05
42272	A_64_P138906	AP5S1	1.1295	0.0030874
48590	A_43_P12379	APAF1	1.1239	0.00014751
34572	A_43_P12379	APAF1	1.12	0.00019756
35410	A_64_P075234	APBA1	1.2011	0.00021258
27517	A_64_P075234	APBA1	1.1073	0.010826
10423	A_43_P13529	APBB2	1.277	0.0034254
50631	A_43_P13529	APBB2	1.2006	0.00039248
41095	A_44_P276106	APC	1.1265	6.3537e-05
32421	A_44_P276106	APC	1.1243	1.1681e-05
12475	A_64_P121816	APC2	1.4152	0.011537
37653	A_64_P121816	APC2	1.3041	9.6758e-06
43868	A_44_P471818	APCDD1	1.332	0.033283
38969	A_64_P075997	APLF	1.1416	0.028832
17831	A_64_P075997	APLF	1.1302	0.018759
16429	A_42_P495969	Apoc1	0.86666	0.00028554
3636	A_42_P495969	Apoc1	0.86563	0.00053381
29700	A_42_P495969	Apoc1	0.86492	0.00040236
16043	A_42_P495969	Apoc1	0.86325	0.0002902
56900	A_42_P495969	Apoc1	0.86299	0.00029019
10150	A_42_P495969	Apoc1	0.86279	0.00029775
54034	A_42_P495969	Apoc1	0.86197	0.00035527
55127	A_42_P495969	Apoc1	0.86137	0.00022292
58321	A_42_P495969	Apoc1	0.86096	0.00024788
47512	A_42_P495969	Apoc1	0.85811	0.00025983
43472	A_43_P11558	APOD	0.88028	8.1053e-07
12210	A_43_P11558	APOD	0.87451	2.8778e-07
49177	A_44_P443500	Apol7e (includes others)	0.78848	0.0060393
50714	A_44_P443500	Apol7e (includes others)	0.71351	0.021687
13737	A_44_P274083	AQP11	0.89016	3.987e-05
3624	A_44_P274083	AQP11	0.88407	0.00027831
19380	A_43_P14751	AQP9	0.89923	1.0789e-07
20682	A_43_P14751	AQP9	0.89457	1.8989e-07
19661	A_64_P037631	AR	1.1036	0.0050021
60092	A_64_P109880	ARAF	0.87216	6.9245e-06
16347	A_64_P109880	ARAF	0.86719	4.0941e-06
17643	A_64_P150696	ARAF	0.9072	0.043634
35740	A_64_P150699	ARAF	0.90821	0.0057059
9544	A_64_P150699	ARAF	0.89431	0.0014152
55191	A_44_P118724	ARC	1.5053	2.6659e-07
27462	A_44_P118724	ARC	1.5023	1.7027e-07
29540	A_44_P118724	ARC	1.5017	2.8406e-07
56808	A_44_P118724	ARC	1.5002	1.6394e-07
4570	A_44_P118724	ARC	1.4945	1.8916e-07
33272	A_44_P118724	ARC	1.4932	2.7361e-07
42768	A_44_P118724	ARC	1.4932	2.9018e-07
48034	A_44_P118724	ARC	1.4926	1.3955e-07
5930	A_44_P118724	ARC	1.4903	3.0436e-07
35432	A_44_P118724	ARC	1.4848	2.4035e-07
49810	A_64_P399127	AREL1	1.2008	0.00038799
25717	A_44_P348825	Arf2	1.1614	0.0052069
32157	A_44_P348825	Arf2	1.1011	0.032923
13157	A_64_P090131	ARF3	1.1232	3.6425e-08
13773	A_64_P090131	ARF3	1.11	2.7651e-07
53133	A_43_P20387	ARFGEF1	1.1481	0.022848
43503	A_64_P165046	Arfgef3	1.113	0.0013796
36956	A_64_P165046	Arfgef3	1.1057	0.0010503
31745	A_42_P758222	ARG1	0.80994	3.194e-09
10299	A_42_P758222	ARG1	0.80751	1.5861e-07
2240	A_42_P758222	ARG1	0.80709	3.1632e-09
32417	A_42_P758222	ARG1	0.80533	2.6312e-10
23448	A_42_P758222	ARG1	0.80496	6.1525e-09
18903	A_42_P758222	ARG1	0.80297	1.7543e-09
15885	A_42_P758222	ARG1	0.80122	2.1371e-08
47814	A_42_P758222	ARG1	0.79679	9.5454e-09
16787	A_42_P758222	ARG1	0.79607	1.9221e-09
917	A_42_P758222	ARG1	0.79602	3.3073e-08
5913	A_44_P296180	ARG2	1.1793	0.0008263
16649	A_44_P296180	ARG2	1.1658	0.00037942
39851	A_64_P030829	ARHGAP10	1.592	3.2979e-05
6361	A_64_P047416	ARHGAP10	1.519	6.7977e-07
31357	A_64_P047416	ARHGAP10	1.4741	2.23e-06
22208	A_44_P149720	ARHGAP15	1.5888	4.1393e-07
30402	A_44_P149720	ARHGAP15	1.5389	6.24e-09
14156	A_42_P764466	ARHGAP18	0.8601	0.00042752
24472	A_42_P764466	ARHGAP18	0.85341	0.00016434
53265	A_42_P764466	ARHGAP18	0.84916	5.9327e-06
47528	A_42_P764466	ARHGAP18	0.84867	5.0733e-05
58466	A_42_P764466	ARHGAP18	0.84782	6.8154e-05
61661	A_42_P764466	ARHGAP18	0.84742	1.4792e-05
43798	A_42_P764466	ARHGAP18	0.84699	7.6996e-06
34414	A_42_P764466	ARHGAP18	0.84315	2.3066e-05
52278	A_42_P764466	ARHGAP18	0.8382	1.579e-05
14509	A_42_P764466	ARHGAP18	0.836	1.1899e-05
21624	A_64_P019673	ARHGAP20	1.1251	4.7355e-06
10832	A_64_P019673	ARHGAP20	1.1233	6.3547e-06
6996	A_64_P068548	ARHGAP22	0.82279	4.2216e-07
28081	A_64_P068548	ARHGAP22	0.81568	5.2926e-06
24822	A_64_P104377	ARHGAP24	0.85969	4.3045e-05
47436	A_64_P104377	ARHGAP24	0.84796	5.332e-05
6033	A_44_P590876	ARHGAP25	1.8654	5.6134e-06
54148	A_44_P590876	ARHGAP25	1.7692	2.1888e-06
19567	A_64_P048013	ARHGAP28	1.1161	0.025061
34851	A_44_P1014420	ARHGAP32	1.1499	6.914e-08
31118	A_44_P1014420	ARHGAP32	1.1435	1.5914e-07
25117	A_44_P545838	ARHGAP4	0.87156	0.00027163
27351	A_44_P545838	ARHGAP4	0.83128	7.6081e-05
19952	A_44_P283941	ARHGDIB	0.89989	2.8281e-06
29570	A_44_P283941	ARHGDIB	0.89493	1.1673e-05
62394	A_64_P051336	ARHGEF1	0.90799	1.6848e-06
23947	A_64_P051336	ARHGEF1	0.9019	6.2181e-06
50423	A_64_P107072	ARHGEF12	1.113	1.0387e-06
11880	A_64_P107072	ARHGEF12	1.1122	0.00023469
8421	A_43_P18148	ARHGEF17	1.1231	0.0036
40838	A_64_P073545	ARHGEF18	1.1323	0.0014824
58945	A_44_P521587	ARHGEF3	1.1055	0.00017529
45590	A_44_P521587	ARHGEF3	1.1018	0.00020536
39829	A_64_P133017	ARHGEF40	0.90238	0.00011016
40259	A_64_P006093	ARHGEF7	1.2463	3.5092e-06
26374	A_64_P006093	ARHGEF7	1.2334	3.6101e-07
24596	A_64_P312700	ARHGEF7	1.33	0.0036679
5613	A_64_P129568	ARID4A	1.1125	1.3897e-05
13483	A_64_P129568	ARID4A	1.1058	4.902e-05
11051	A_64_P099094	ARIH2	1.1649	0.044702
51358	A_64_P099094	ARIH2	1.1223	0.017921
2591	A_42_P603536	ARL15	1.1551	6.7583e-06
7131	A_42_P603536	ARL15	1.1548	4.8174e-06
20358	A_42_P603536	ARL15	1.1539	1.1244e-05
43427	A_42_P603536	ARL15	1.1496	7.5097e-06
29842	A_42_P603536	ARL15	1.1484	1.0108e-05
61298	A_42_P603536	ARL15	1.1465	1.8817e-06
45863	A_42_P603536	ARL15	1.1433	2.0799e-05
31436	A_42_P603536	ARL15	1.1411	6.3614e-06
59752	A_42_P603536	ARL15	1.1404	6.9463e-05
17146	A_42_P603536	ARL15	1.136	7.2521e-06
7177	A_44_P438442	ARL15	1.5703	5.7799e-05
26159	A_42_P759843	Arl4c	0.90826	7.3683e-05
50188	A_42_P759843	Arl4c	0.90545	3.931e-05
28991	A_42_P759843	Arl4c	0.90431	3.9764e-05
54763	A_42_P759843	Arl4c	0.90328	3.4667e-05
23361	A_42_P759843	Arl4c	0.90303	4.238e-05
50842	A_42_P759843	Arl4c	0.90286	6.4511e-05
47949	A_42_P759843	Arl4c	0.90222	3.7414e-05
43218	A_42_P759843	Arl4c	0.90196	5.4175e-05
40865	A_42_P759843	Arl4c	0.90184	2.8731e-05
14720	A_42_P759843	Arl4c	0.89891	9.0627e-05
53813	A_64_P164315	Arl4c	0.88714	1.4041e-05
39217	A_64_P164315	Arl4c	0.88709	2.3061e-05
40647	A_64_P069261	ARL4D	1.8816	0.00013177
62314	A_64_P069261	ARL4D	1.8734	0.00012026
45535	A_42_P694928	ARL5C	1.6194	9.6423e-06
59173	A_42_P694928	ARL5C	1.5334	4.0821e-05
18415	A_42_P694928	ARL5C	1.5283	0.00076777
59070	A_42_P694928	ARL5C	1.5061	4.582e-05
14062	A_42_P694928	ARL5C	1.5021	1.7784e-05
19152	A_42_P694928	ARL5C	1.4965	3.3541e-05
30645	A_42_P694928	ARL5C	1.4704	4.0243e-05
41705	A_42_P694928	ARL5C	1.4686	0.00012573
25187	A_42_P694928	ARL5C	1.457	3.9749e-05
2002	A_42_P694928	ARL5C	1.3425	0.014498
25932	A_42_P509457	ARL6IP4	0.90894	1.2218e-06
54949	A_64_P153467	ARMC1	1.1049	9.2763e-05
25026	A_64_P153467	ARMC1	1.1047	7.0143e-06
17715	A_42_P513461	ARMC10	1.1016	0.00027382
17878	A_64_P153482	ARMC6	1.2195	0.0035197
47862	A_64_P153482	ARMC6	1.1916	0.0012662
52730	A_42_P454206	ARMC8	1.2106	0.00029721
22991	A_42_P454206	ARMC8	1.1816	6.1322e-06
55396	A_42_P454206	ARMC8	1.1802	0.00032045
2218	A_42_P454206	ARMC8	1.1769	0.00031084
9189	A_42_P454206	ARMC8	1.1707	5.7883e-05
49693	A_42_P454206	ARMC8	1.1618	0.00029222
51568	A_42_P454206	ARMC8	1.1551	2.5654e-05
54922	A_42_P454206	ARMC8	1.1545	0.0011179
15691	A_42_P454206	ARMC8	1.1356	0.00030368
10508	A_42_P454206	ARMC8	1.1255	0.0025251
20773	A_44_P534695	ARMC8	1.1992	1.8488e-05
12874	A_44_P534695	ARMC8	1.1837	8.6725e-06
59987	A_64_P136432	ARMCX6	1.1167	0.0035898
45020	A_44_P591370	ARNT2	1.2139	9.5354e-10
38934	A_44_P591370	ARNT2	1.2027	1.7118e-07
9315	A_64_P368731	ARNT2	1.221	0.00027903
15758	A_64_P368731	ARNT2	1.1609	0.014614
18698	A_44_P344346	ARPC1B	0.89752	0.0036081
25978	A_44_P344346	ARPC1B	0.87799	0.00065738
39313	A_64_P064521	ARPC5L	0.8575	5.7355e-06
21999	A_42_P540920	ARPP21	1.1259	7.0653e-07
29131	A_42_P540920	ARPP21	1.1214	1.8915e-07
45177	A_42_P540920	ARPP21	1.1174	3.3794e-07
11437	A_42_P540920	ARPP21	1.1168	6.4088e-07
58394	A_42_P540920	ARPP21	1.1159	2.6281e-06
36890	A_42_P540920	ARPP21	1.1153	2.4237e-06
16628	A_42_P540920	ARPP21	1.1115	1.0533e-06
61439	A_42_P540920	ARPP21	1.1086	6.3085e-07
35373	A_42_P540920	ARPP21	1.1083	6.0866e-07
24987	A_42_P540920	ARPP21	1.1002	2.4988e-06
16937	A_44_P1013330	ARPP21	1.2621	6.5677e-08
29878	A_64_P047168	ARPP21	1.6369	8.8848e-12
9690	A_64_P047168	ARPP21	1.6186	6.1045e-10
8205	A_64_P072227	Arrdc2	0.89652	0.013847
56513	A_64_P059046	ARRDC3	0.89394	7.4353e-07
32816	A_64_P059046	ARRDC3	0.86479	0.00016197
37637	A_64_P000650	ARSA	0.84186	1.6013e-06
11382	A_64_P000650	ARSA	0.8366	2.4506e-06
19288	A_64_P060569	ARSA	0.82221	2.1087e-08
56704	A_43_P14648	ART3	1.1136	0.00076082
46028	A_43_P14648	ART3	1.1101	0.0012837
44981	A_64_P151226	ART3	1.1097	0.001529
14970	A_64_P152532	ARTN	1.1754	0.0014544
48255	A_64_P152532	ARTN	1.135	0.0031343
9032	A_44_P367253	ARX	1.3271	2.3013e-06
18971	A_44_P367253	ARX	1.2817	9.646e-07
15591	A_64_P003719	ASAP1	1.1472	0.00010308
36334	A_64_P003719	ASAP1	1.134	0.00026108
11072	A_64_P003219	ASB11	1.5629	2.4606e-05
62761	A_64_P003219	ASB11	1.5069	3.2981e-06
36004	A_44_P124772	ASCC3	1.1226	2.6487e-05
44511	A_44_P124772	ASCC3	1.1111	0.00063729
8393	A_64_P023250	ASCL2	1.1729	1.5401e-06
48632	A_64_P023250	ASCL2	1.1619	7.2354e-07
33074	A_44_P109575	ASIC1	1.1252	0.00067559
45952	A_44_P214914	ASIC2	1.2224	2.1287e-05
28202	A_44_P214914	ASIC2	1.1948	3.469e-05
2219	A_64_P011070	ASIC4	1.2754	1.5833e-06
49198	A_64_P011070	ASIC4	1.2554	1.8711e-05
42782	A_64_P083034	ASMT	0.77786	2.8445e-06
23745	A_64_P083034	ASMT	0.75182	5.6282e-06
50135	A_64_P032833	ASPA	0.89322	2.7478e-06
39792	A_64_P032833	ASPA	0.89162	1.7147e-07
50835	A_44_P499271	ASPHD2	1.1802	7.0904e-10
59792	A_44_P499271	ASPHD2	1.1763	2.0993e-09
25910	A_42_P565275	ASPM	0.90888	0.0012429
50778	A_42_P565275	ASPM	0.90098	0.00085541
60426	A_44_P447373	ASS1	0.81748	5.0531e-07
60504	A_44_P447373	ASS1	0.81484	2.5391e-07
10475	A_44_P482200	ASTN1	1.2763	3.7669e-07
10027	A_44_P482200	ASTN1	1.2579	2.2895e-05
29471	A_64_P074514	Asxl3	1.1201	0.013936
25863	A_44_P278509	ATAT1	0.8554	2.309e-05
37402	A_64_P033929	ATF6	1.1876	0.0038828
5957	A_43_P19531	ATG2A	1.2223	0.000539
1366	A_64_P030724	Atg2b	1.1761	0.0011518
4153	A_64_P114595	ATG4D	0.89612	3.4371e-07
36903	A_64_P157934	ATG9A	1.2088	7.5163e-06
52923	A_64_P157934	ATG9A	1.1979	0.0045212
54463	A_44_P1033595	ATL3	1.1452	0.00011028
12980	A_64_P023536	ATN1	1.11	7.6814e-05
8117	A_64_P023536	ATN1	1.103	0.00022873
21139	A_42_P687819	ATOH8	1.3646	0.00031087
15574	A_42_P687819	ATOH8	1.3376	7.2338e-05
55707	A_44_P593525	ATP11C	0.85622	2.6532e-05
25632	A_44_P497310	ATP13A4	0.88476	0.00039296
14057	A_64_P092772	ATP13A5	1.1657	0.014935
49719	A_42_P783572	ATP1A1	1.2298	1.534e-07
20422	A_42_P783572	ATP1A1	1.2282	1.8543e-07
31073	A_44_P342750	ATP23	0.90543	0.00067063
60651	A_44_P342750	ATP23	0.88698	0.00029168
59849	A_64_P125978	ATP2A1	0.58415	1.8299e-08
40425	A_64_P125978	ATP2A1	0.57916	1.4888e-07
32571	A_42_P522194	ATP2A3	0.83015	0.0010776
26974	A_42_P522194	ATP2A3	0.82225	0.00020826
50086	A_42_P522194	ATP2A3	0.80921	0.0016921
50213	A_42_P522194	ATP2A3	0.80583	0.00082502
52727	A_42_P522194	ATP2A3	0.80538	5.8727e-05
12849	A_42_P522194	ATP2A3	0.80197	9.8809e-05
25854	A_42_P522194	ATP2A3	0.79779	0.00028686
50792	A_42_P522194	ATP2A3	0.79725	0.0010866
17270	A_42_P522194	ATP2A3	0.79585	0.00025965
42147	A_42_P522194	ATP2A3	0.77865	0.004167
20833	A_64_P035496	ATP2B3	1.1586	4.7913e-05
56833	A_44_P388897	ATP2B4	3.7012	5.6374e-09
46529	A_64_P094010	ATP2B4	3.2022	8.1778e-07
56567	A_64_P094010	ATP2B4	2.7827	1.3563e-05
41056	A_64_P128720	ATP6V0A4	0.81439	1.8156e-06
21183	A_43_P12743	ATP7A	1.1216	0.0027517
25378	A_44_P367952	ATP8A1	1.2802	2.2908e-05
20147	A_44_P123631	ATP9B	1.178	0.00014612
60591	A_44_P123631	ATP9B	1.1508	0.0006353
26055	A_42_P562202	ATPAF1	0.89843	0.024802
40956	A_44_P1029357	ATRNL1	1.12	0.0010932
46902	A_44_P1029357	ATRNL1	1.1184	0.0016758
31090	A_42_P753601	ATRX	1.1055	7.1816e-05
46250	A_42_P753601	ATRX	1.1001	0.00018552
11720	A_44_P997174	ATRX	1.129	7.6519e-05
1671	A_44_P997174	ATRX	1.1266	0.00027174
17444	A_64_P061131	AU041133	0.88344	2.6009e-05
52491	A_64_P061131	AU041133	0.88048	4.8367e-05
52860	A_64_P005254	AUNIP	0.83619	1.8449e-06
24540	A_64_P067550	AUNIP	0.86884	0.00011037
19013	A_64_P121206	Aurkc	0.90498	1.4768e-06
24360	A_44_P254016	AVP	0.54455	2.9869e-07
11827	A_44_P254016	AVP	0.53541	1.5499e-07
45394	A_44_P254016	AVP	0.53357	4.1155e-07
44298	A_44_P254016	AVP	0.53265	2.5036e-07
57620	A_44_P254016	AVP	0.53228	7.3217e-07
57552	A_44_P254016	AVP	0.53036	9.3613e-07
62352	A_44_P254016	AVP	0.52977	3.3546e-07
58368	A_44_P254016	AVP	0.52743	5.1652e-07
15262	A_44_P254016	AVP	0.52339	5.1764e-07
62088	A_44_P254016	AVP	0.51042	1.768e-07
24274	A_44_P304880	AZIN2	1.1252	0.0072088
47435	A_64_P035709	B3GALT2	1.2231	1.9117e-05
52116	A_64_P065932	B3GALT2	1.5778	1.1172e-05
37986	A_64_P065932	B3GALT2	1.53	4.1059e-05
6494	A_64_P065939	B3GALT2	1.1766	1.2064e-06
39040	A_64_P065939	B3GALT2	1.1758	9.7281e-06
24868	A_43_P13017	B3GAT1	1.3945	4.6834e-05
29738	A_43_P13017	B3GAT1	1.263	0.0083488
48443	A_64_P001794	B630019K06Rik	1.1182	0.0016019
32777	A_64_P077627	BABAM1	0.90887	2.0366e-06
42271	A_44_P998008	BACE2	1.1682	0.0001618
12171	A_44_P998008	BACE2	1.127	3.1161e-05
13528	A_44_P991565	BAD	0.90841	2.1568e-06
57789	A_64_P059332	BAG4	1.1813	0.00069853
26561	A_64_P059332	BAG4	1.1725	9.8098e-05
14366	A_43_P10009	BAHD1	1.1287	7.365e-08
1291	A_43_P10009	BAHD1	1.1258	4.8566e-06
43569	A_43_P13057	BAIAP2	1.4537	4.6784e-11
39245	A_43_P13057	BAIAP2	1.4381	5.517e-12
7284	A_64_P047993	BAIAP2L2	1.4487	9.3784e-07
57890	A_64_P155438	Baiap3	0.69186	0.0003057
23180	A_43_P12940	BAK1	0.9021	1.5445e-06
62219	A_43_P13355	BAMBI	0.9071	7.7753e-05
18957	A_44_P217821	BAP1	1.1094	0.0087036
19265	A_64_P085201	BC049352	1.2144	0.00031313
55957	A_44_P951676	BC049762	0.90605	0.00028412
48364	A_64_P071144	BC051142	1.3238	1.2886e-05
35754	A_43_P19284	BCAR3	1.2313	7.2006e-05
53408	A_43_P19284	BCAR3	1.1662	0.001665
43187	A_64_P039801	BCAS1	0.88195	8.0338e-06
61752	A_64_P039801	BCAS1	0.88139	4.3151e-06
41637	A_64_P025021	BCAT2	0.90624	0.0010534
39121	A_64_P025021	BCAT2	0.90197	0.00019451
24250	A_64_P166076	BCAT2	0.9024	0.00061502
17360	A_64_P166076	BCAT2	0.90067	0.00039818
44093	A_43_P12345	BCHE	0.88953	0.0037248
603	A_43_P12345	BCHE	0.85684	0.0027934
28436	A_64_P105903	BCL11A	1.2805	7.3392e-05
11306	A_64_P105903	BCL11A	1.2347	1.3335e-05
46353	A_44_P185355	BCL11B	2.232	1.1795e-07
5391	A_44_P185355	BCL11B	2.1102	9.6219e-08
28312	A_64_P141847	BCL2L12	0.9028	2.2899e-06
6431	A_44_P506299	BCL2L15	0.63738	0.0078394
35103	A_42_P544898	BCL6B	1.1019	0.033507
21771	A_64_P075688	BCL7A	1.1573	0.00040161
24018	A_64_P116119	Bcl7b	1.1026	0.00020184
9337	A_64_P132571	BCL9	1.148	7.4439e-07
7975	A_44_P548730	BCL9L	1.5099	0.00054275
26923	A_44_P548730	BCL9L	1.4731	0.00031748
7026	A_64_P158537	BCLAF1	1.1234	4.5347e-05
23517	A_64_P158537	BCLAF1	1.1029	6.2419e-05
38530	A_64_P111599	BCOR	1.2144	9.4838e-05
60916	A_64_P151700	BCOR	1.3317	0.00018137
5449	A_44_P437896	BDNF	1.6351	8.4924e-05
57031	A_44_P437896	BDNF	1.6168	2.2896e-05
16506	A_44_P437896	BDNF	1.587	3.5455e-05
45317	A_44_P437896	BDNF	1.5761	1.0501e-08
55427	A_44_P437896	BDNF	1.5332	4.1172e-06
24024	A_44_P437896	BDNF	1.5273	3.9441e-07
29100	A_44_P437896	BDNF	1.5105	4.0711e-06
4088	A_44_P437896	BDNF	1.5078	1.4546e-07
45657	A_44_P437896	BDNF	1.5024	3.8847e-06
35647	A_44_P437896	BDNF	1.4749	4.9496e-05
32633	A_44_P288794	BFAR	1.1235	3.9378e-05
24209	A_44_P288794	BFAR	1.1181	6.001e-05
58423	A_44_P285694	BFSP1	1.3281	0.0023343
53260	A_44_P285694	BFSP1	1.2513	0.00047112
35874	A_43_P15447	BGLAP	0.54879	5.1032e-08
52197	A_43_P15447	BGLAP	0.53943	4.5183e-06
34971	A_64_P076217	BHLHE22	1.4604	4.6304e-07
17616	A_64_P076217	BHLHE22	1.4344	7.6603e-07
19377	A_43_P12768	BHLHE40	1.1047	1.4677e-05
38238	A_44_P463858	Bhlhe41	0.80558	8.1836e-05
40785	A_44_P463858	Bhlhe41	0.79946	0.00015549
41165	A_44_P535284	BHMT	1.3737	2.4354e-07
22083	A_44_P535284	BHMT	1.3333	2.6272e-07
21337	A_64_P109392	BICD2	0.89532	0.040624
41739	A_64_P140598	BICDL1	1.171	0.0013786
10808	A_64_P140598	BICDL1	1.165	0.029919
46769	A_44_P237153	BIRC5	0.90875	0.00015039
33648	A_64_P062084	BIRC6	1.1154	0.00034694
56606	A_64_P062084	BIRC6	1.1145	0.0003815
56972	A_44_P257719	BLM	1.1529	0.00027586
31728	A_44_P233618	BLVRA	1.1583	3.2776e-05
61642	A_44_P233618	BLVRA	1.1576	0.0010238
6262	A_43_P19066	BLZF1	1.1511	0.0099378
12618	A_64_P119384	BMP1	1.1202	0.0063775
40644	A_44_P1013851	BMP2	1.1505	0.00024445
39916	A_44_P1013851	BMP2	1.1079	2.8177e-06
11188	A_64_P100579	BMP4	0.85738	0.0021492
20424	A_64_P100579	BMP4	0.85215	0.0013517
22183	A_44_P250030	BMP6	1.3458	0.021445
47650	A_44_P250030	BMP6	1.2861	0.028873
21162	A_64_P151774	BMPER	1.3494	2.6922e-05
27060	A_64_P151774	BMPER	1.3369	1.0749e-05
53454	A_44_P370855	BMPR2	1.1038	8.0459e-05
32297	A_44_P370855	BMPR2	1.102	2.7489e-05
25542	A_64_P037736	BMX	1.1489	0.049745
3185	A_64_P025441	BOK	0.77237	7.7321e-06
14050	A_64_P025441	BOK	0.7712	8.1686e-06
7270	A_64_P101251	BOK	0.74161	2.4473e-05
13498	A_43_P16155	BRAF	1.114	0.00045296
58551	A_64_P048136	BRCA2	1.1161	0.0024897
44646	A_44_P520349	BRDT	1.3993	2.2355e-05
58811	A_44_P520349	BRDT	1.3928	1.6377e-05
35901	A_44_P607722	BRI3BP	1.1595	0.0040822
2246	A_64_P037626	Bricd5	0.84933	9.0193e-06
50561	A_64_P143251	BRINP2	1.2525	1.6817e-06
300	A_64_P143251	BRINP2	1.2139	1.6276e-06
47905	A_44_P472801	BRINP3	1.112	8.7017e-05
39537	A_44_P472801	BRINP3	1.1089	7.5362e-05
57026	A_64_P382253	BRWD3	1.1464	0.0011443
5015	A_64_P052635	BSN	1.1314	1.4982e-07
29659	A_64_P052635	BSN	1.1309	2.1219e-07
51790	A_64_P052640	BSN	1.4151	3.4917e-05
40359	A_64_P052640	BSN	1.357	0.00027286
3051	A_64_P137461	BSPRY	0.85279	6.6547e-07
34017	A_64_P137461	BSPRY	0.85222	1.1692e-07
31482	A_64_P137468	BSPRY	0.85415	3.6441e-06
43313	A_64_P137468	BSPRY	0.85376	6.6671e-06
54667	A_44_P193945	BST1	1.2698	0.00037429
16158	A_44_P193945	BST1	1.1898	0.001049
20511	A_64_P079751	BST1	1.274	1.6476e-05
34092	A_64_P079751	BST1	1.2459	0.00043565
1494	A_44_P607542	BTBD11	0.87805	0.00010284
55732	A_44_P607542	BTBD11	0.86352	0.00072835
43819	A_44_P339571	BTG3	1.3982	0.00021526
7059	A_44_P339571	BTG3	1.3364	0.0025299
30943	A_64_P113209	BZW1	1.1188	1.3882e-05
34497	A_44_P977085	C10orf53	0.34442	0.00018473
10504	A_64_P044161	C10orf90	0.88743	0.001202
25136	A_64_P074634	C11orf16	0.79107	0.00043734
24089	A_64_P071485	C11orf71	0.89755	7.0092e-07
30266	A_64_P032806	C11orf84	1.1023	0.00038927
24384	A_64_P119314	C11orf86	0.84508	1.7189e-07
16815	A_44_P995504	C11orf87	1.112	0.00014192
15816	A_64_P159340	C11orf95	1.1067	1.4337e-07
18391	A_42_P704583	C11orf98	0.90697	2.6169e-06
40182	A_42_P704583	C11orf98	0.90659	3.8434e-07
60898	A_42_P704583	C11orf98	0.90474	3.4307e-07
46614	A_42_P704583	C11orf98	0.90326	3.8216e-06
50705	A_42_P704583	C11orf98	0.90322	5.7674e-07
13747	A_42_P704583	C11orf98	0.90152	1.6587e-07
56934	A_42_P704583	C11orf98	0.90091	9.086e-07
33737	A_42_P704583	C11orf98	0.89837	3.5478e-07
11199	A_64_P009536	C12orf42	1.2192	0.014568
55576	A_64_P157559	C130060K24Rik	0.55154	5.2245e-07
27053	A_64_P157559	C130060K24Rik	0.54794	4.7429e-07
34404	A_64_P093452	C15orf39	0.89517	3.3828e-07
34676	A_64_P122332	C15orf41	0.89998	0.010542
61348	A_64_P161621	C16orf46	1.1188	0.0048748
57388	A_42_P797013	C16orf71	1.2156	6.9487e-06
60146	A_42_P797013	C16orf71	1.2033	2.8635e-05
50539	A_42_P797013	C16orf71	1.1841	0.0070595
29428	A_42_P797013	C16orf71	1.1662	0.00017727
31616	A_42_P797013	C16orf71	1.1661	0.00016602
52343	A_42_P797013	C16orf71	1.1635	0.023198
29320	A_42_P797013	C16orf71	1.159	0.0027789
40279	A_42_P797013	C16orf71	1.158	0.010834
58695	A_64_P163638	C17orf64	0.62295	3.1985e-09
38453	A_64_P163638	C17orf64	0.61795	3.2899e-07
55269	A_64_P094135	C18orf25	1.1345	0.00042539
55356	A_64_P157474	C19orf66	0.9036	6.6858e-06
27609	A_64_P115182	C19orf71	0.89804	2.1949e-05
3058	A_44_P187195	C1GALT1	1.1484	0.0067843
61544	A_44_P187195	C1GALT1	1.1384	0.0002296
27224	A_42_P521086	C1orf115	0.90843	0.0018478
58418	A_42_P521086	C1orf115	0.90832	0.0016729
13261	A_42_P521086	C1orf115	0.90804	0.0013972
14575	A_42_P521086	C1orf115	0.90599	0.0036527
26717	A_42_P521086	C1orf115	0.9048	0.0022099
50481	A_42_P521086	C1orf115	0.90375	0.00090608
32025	A_44_P191285	C1orf189	0.86887	0.00022858
18658	A_64_P010037	C1orf194	0.89745	0.00039332
31178	A_64_P097847	C1orf21	1.1997	2.2066e-06
36213	A_42_P504358	C1orf210	0.8974	0.00087739
3553	A_42_P504358	C1orf210	0.89228	0.0012264
32330	A_42_P504358	C1orf210	0.89057	5.8902e-05
17574	A_42_P504358	C1orf210	0.88581	0.0031624
12626	A_42_P504358	C1orf210	0.88231	0.00018477
37959	A_42_P504358	C1orf210	0.88137	2.3703e-05
60691	A_42_P504358	C1orf210	0.88108	0.010883
58758	A_42_P504358	C1orf210	0.87837	5.1208e-05
28987	A_42_P504358	C1orf210	0.87327	2.9524e-05
7218	A_42_P504358	C1orf210	0.86536	2.9679e-06
5348	A_42_P541784	C1orf53	0.85674	4.4087e-06
34267	A_44_P438701	C1QL2	0.84299	2.684e-06
933	A_44_P438701	C1QL2	0.81372	0.00030913
59557	A_64_P057687	C1QL3	1.1277	6.9063e-07
37634	A_64_P059949	C1QL3	1.1224	1.5592e-09
48614	A_64_P105334	C1QTNF5	0.90733	1.1473e-05
50375	A_64_P145686	C1QTNF9B	0.89452	0.012241
4344	A_64_P145686	C1QTNF9B	0.88709	0.0036114
11729	A_42_P616287	C1R	1.1638	0.00069399
40570	A_42_P616287	C1R	1.157	0.00047186
9632	A_42_P616287	C1R	1.1568	0.00029033
56766	A_42_P616287	C1R	1.1561	0.00024247
16119	A_42_P616287	C1R	1.1476	0.0008326
61696	A_42_P616287	C1R	1.1475	0.00019998
19327	A_42_P616287	C1R	1.1467	0.00035374
53213	A_42_P616287	C1R	1.1446	0.00018836
48582	A_42_P616287	C1R	1.1407	0.0017445
26960	A_42_P616287	C1R	1.14	0.00041626
39174	A_44_P332422	C1S	1.2045	0.0014229
11434	A_44_P332422	C1S	1.1652	0.0019881
9431	A_44_P779296	C20orf96	0.61885	2.2298e-07
62294	A_64_P004993	C21orf91	0.90818	0.0063747
42204	A_44_P183359	C2CD2L	1.1351	2.2923e-06
19293	A_44_P183359	C2CD2L	1.1269	1.318e-06
4155	A_44_P184955	C2CD3	1.3226	0.018671
16139	A_44_P184955	C2CD3	1.189	0.011466
50312	A_64_P000514	C2CD4C	1.6328	0.00032261
2963	A_64_P039392	C2orf66	1.1129	0.044476
5256	A_64_P074127	C2orf88	0.90783	7.3667e-05
48433	A_44_P1023538	C3	1.2174	1.5972e-10
10180	A_44_P1023538	C3	1.1979	1.5269e-06
35793	A_64_P053601	C3orf14	0.90514	0.00045762
1885	A_44_P481892	C3orf58	1.1835	4.2629e-06
14643	A_64_P082251	C3orf67	0.88816	8.1404e-05
845	A_64_P007633	C4BPB	1.1395	0.005128
18747	A_64_P007633	C4BPB	1.1135	0.0077341
41824	A_64_P144567	C4orf47	0.88493	8.8226e-05
28351	A_64_P140174	C5orf24	1.1161	1.2602e-07
15502	A_44_P381270	C5orf30	1.2511	3.2052e-07
46522	A_64_P019798	C5orf34	0.89734	4.4088e-06
36616	A_64_P264534	C7orf26	1.179	0.011131
59670	A_44_P777424	C7orf61	0.88474	2.4322e-05
60151	A_44_P609518	C8orf34	1.436	2.482e-08
19966	A_64_P223344	C8orf44-SGK3/SGK3	0.87963	0.0015673
54381	A_44_P884766	C8orf46	1.3142	2.4187e-07
47358	A_64_P053368	C8orf46	1.5922	2.0925e-07
48187	A_64_P115405	C8orf58	0.89561	5.345e-05
26539	A_64_P091662	C9orf116	0.79638	1.9984e-07
41158	A_64_P103304	C9orf43	0.8416	0.00010823
23735	A_64_P126230	CA14	0.85737	2.5049e-07
21577	A_42_P545943	CA2	0.88491	5.1035e-07
57309	A_42_P545943	CA2	0.88191	3.3664e-07
1907	A_42_P545943	CA2	0.88154	7.1331e-07
19234	A_42_P545943	CA2	0.88125	2.4318e-07
2968	A_42_P545943	CA2	0.88097	5.1661e-07
61733	A_42_P545943	CA2	0.88088	9.942e-07
52026	A_42_P545943	CA2	0.88067	2.5454e-07
23781	A_42_P545943	CA2	0.8799	2.6246e-07
26576	A_42_P545943	CA2	0.87843	1.507e-07
22687	A_42_P545943	CA2	0.87071	5.3708e-06
16088	A_44_P244851	CA3	3.9127	4.8315e-08
62382	A_64_P124354	CA8	0.76013	4.5576e-09
49170	A_64_P124354	CA8	0.75845	5.398e-10
49531	A_64_P094362	CABIN1	1.1113	1.1497e-06
62008	A_64_P142922	CABP1	1.271	4.3973e-08
14290	A_64_P142922	CABP1	1.2681	2.3587e-08
54739	A_64_P002126	CACNA1D	1.1208	0.00028889
23593	A_64_P067610	CACNA1E	1.5634	1.1454e-06
61910	A_64_P067366	CACNA1H	1.3205	3.3532e-07
19066	A_64_P011679	CACNA1S	1.3921	9.3263e-06
23086	A_64_P011679	CACNA1S	1.3674	6.1011e-05
48387	A_64_P093812	CACNA2D1	1.2646	1.0555e-07
53524	A_64_P093812	CACNA2D1	1.2548	5.2095e-09
36054	A_64_P137630	CACNA2D2	1.1318	0.0087099
47963	A_64_P137630	CACNA2D2	1.1108	0.012423
22233	A_43_P11929	Cacnb1	1.1821	1.7972e-07
28902	A_43_P11929	Cacnb1	1.1747	5.6176e-07
27604	A_64_P064843	Cacnb1	1.1458	6.6173e-06
25323	A_64_P064843	Cacnb1	1.1411	1.2177e-07
15650	A_44_P449819	CACNB2	0.84638	0.00074535
7429	A_44_P449819	CACNB2	0.83369	0.0015441
8315	A_64_P129720	CACNG3	1.3576	8.313e-09
40561	A_64_P129720	CACNG3	1.3538	3.6415e-09
19401	A_43_P13081	CACNG8	1.2199	1.5942e-05
3315	A_44_P548857	CADM2	1.1127	0.00017397
10351	A_44_P548857	CADM2	1.1035	0.0012798
18348	A_44_P454645	CADM3	1.1102	1.8776e-06
39711	A_44_P454645	CADM3	1.1045	2.8823e-06
33052	A_44_P338381	CADPS2	1.3403	7.9648e-07
62732	A_44_P338381	CADPS2	1.316	2.3422e-07
6999	A_64_P144968	CALB2	0.63764	2.8012e-10
51511	A_64_P144968	CALB2	0.63699	3.1778e-09
25002	A_44_P276276	Cald1	1.3315	0.00064961
17305	A_64_P085846	Cald1	1.1266	0.015159
45615	A_44_P538870	CALHM2	1.7893	3.6834e-08
11309	A_44_P538870	CALHM2	1.7171	2.0807e-07
10640	A_44_P159430	CALML4	0.58955	0.0015998
32723	A_44_P159430	CALML4	0.56431	0.0016474
56472	A_64_P098735	CALML4	0.54244	0.0093328
43282	A_64_P113867	CALN1	1.556	3.6984e-08
38198	A_64_P113867	CALN1	1.5515	1.9274e-08
31254	A_64_P084403	CALY	0.90532	3.119e-06
25279	A_64_P084403	CALY	0.9038	2.6496e-06
49955	A_44_P101625	CAMK2A	1.3241	3.8687e-07
2486	A_44_P101625	CAMK2A	1.3181	6.6132e-07
53992	A_44_P285498	CAMK2N2	0.89307	0.017626
11211	A_44_P388650	CAMK4	1.1692	1.6562e-05
48211	A_44_P388650	CAMK4	1.1659	2.2019e-05
36071	A_64_P103790	CAMKK1	1.1354	0.0021754
31860	A_64_P103790	CAMKK1	1.1121	0.0031238
4421	A_43_P12559	CAMKK2	1.3299	1.7143e-05
29662	A_43_P12559	CAMKK2	1.3281	9.9589e-06
13567	A_64_P061677	CAMP	0.68872	4.5672e-06
15802	A_64_P061677	CAMP	0.68248	2.6584e-06
37150	A_44_P1011373	CAMSAP1	1.1019	1.3876e-06
53028	A_64_P107439	CAMSAP1	1.147	2.8942e-05
444	A_64_P107439	CAMSAP1	1.1099	0.0004656
15231	A_64_P152818	CAMTA2	1.16	3.4493e-06
3221	A_64_P152818	CAMTA2	1.1328	6.54e-06
40591	A_43_P12967	CAP2	1.1376	2.1661e-06
28590	A_43_P12967	CAP2	1.1216	1.2927e-05
15443	A_44_P1032296	CAPG	0.81757	0.00051234
57486	A_44_P1032296	CAPG	0.81543	0.00040488
27142	A_64_P166406	CAPN1	0.85946	6.2709e-07
47754	A_64_P166406	CAPN1	0.84234	2.3308e-05
35406	A_43_P12631	CAPN10	0.8698	1.547e-07
12659	A_43_P12631	CAPN10	0.86437	2.0096e-07
54328	A_64_P115086	CAPN12	1.6541	9.22e-05
40035	A_64_P115086	CAPN12	1.3918	0.00021009
24638	A_64_P053726	CAPN15	1.1355	0.031896
62604	A_64_P133632	CARD19	0.81721	7.8261e-06
27699	A_64_P133632	CARD19	0.81521	2.9534e-05
45932	A_42_P678430	CARD9	0.76212	6.1354e-06
3739	A_42_P678430	CARD9	0.7537	2.3036e-06
36486	A_44_P1055271	CARMIL3	0.81301	7.3838e-08
8675	A_64_P088817	CARNS1	0.89379	7.5896e-05
10412	A_42_P636627	CARTPT	0.83385	0.00028513
16850	A_42_P636627	CARTPT	0.83217	0.0016509
56199	A_42_P636627	CARTPT	0.832	0.00022091
19712	A_42_P636627	CARTPT	0.8312	0.00045843
54811	A_42_P636627	CARTPT	0.82848	0.00024424
13243	A_42_P636627	CARTPT	0.82687	0.00025229
55056	A_42_P636627	CARTPT	0.8255	0.00026963
14018	A_42_P636627	CARTPT	0.82454	0.00021298
32955	A_42_P636627	CARTPT	0.82325	0.00021299
49002	A_42_P636627	CARTPT	0.82268	0.00035061
21408	A_42_P617534	CASD1	1.114	4.0397e-05
45204	A_42_P617534	CASD1	1.113	7.7556e-06
21885	A_42_P617534	CASD1	1.1124	2.528e-05
59510	A_42_P617534	CASD1	1.1117	3.5432e-05
45917	A_42_P617534	CASD1	1.1095	0.00011586
3074	A_42_P617534	CASD1	1.1089	7.7498e-05
12168	A_42_P617534	CASD1	1.108	0.00010042
5237	A_42_P617534	CASD1	1.1065	2.7879e-05
52212	A_42_P617534	CASD1	1.1064	8.5893e-05
20794	A_42_P617534	CASD1	1.1048	5.1049e-05
38668	A_64_P158317	CASK	1.1686	3.2553e-06
44249	A_64_P158317	CASK	1.1244	5.5303e-05
37315	A_44_P1028549	CASP4	0.86292	0.00012308
46909	A_44_P1028549	CASP4	0.83602	0.00050184
25373	A_64_P001681	CASP8AP2	1.1183	0.00087683
45494	A_44_P238608	CASP9	1.1494	4.1795e-06
53343	A_44_P238608	CASP9	1.134	6.8203e-05
60883	A_64_P205127	CASP9	1.2069	0.00019125
12250	A_64_P067035	CASQ1	0.77477	6.7584e-07
60732	A_64_P067035	CASQ1	0.7481	2.497e-05
58839	A_64_P144869	CASQ2	0.60941	7.3145e-07
62245	A_64_P144869	CASQ2	0.59464	2.6899e-06
16509	A_64_P118532	CASR	1.1074	0.013483
50690	A_64_P084223	CASTOR1	0.90528	0.044972
59459	A_64_P084223	CASTOR1	0.89878	0.035503
46458	A_64_P033510	CASTOR2	1.1835	0.00083742
36035	A_64_P129403	CATIP	0.90769	0.016568
41164	A_44_P959443	CBFA2T2	1.3405	0.039751
50800	A_64_P118244	CBFA2T3	1.4027	2.2799e-06
38723	A_64_P118244	CBFA2T3	1.4022	6.4074e-07
21250	A_64_P009325	CBL	1.239	2.614e-06
42982	A_64_P009325	CBL	1.2276	4.4818e-06
30469	A_64_P042495	CBLN1	0.61459	0.0014366
38738	A_64_P042495	CBLN1	0.61103	0.0010102
24111	A_64_P117139	CBLN4	0.71749	0.00021383
23160	A_64_P117139	CBLN4	0.71427	9.3447e-05
8709	A_64_P036352	CBR1	0.89066	4.2565e-05
33330	A_64_P036352	CBR1	0.88666	2.4677e-05
14905	A_44_P149406	CBR4	1.1923	8.6754e-06
3454	A_44_P149406	CBR4	1.1444	0.0064936
9506	A_64_P139054	CBX6	1.3496	7.3834e-05
58328	A_64_P139054	CBX6	1.2759	0.00038069
27219	A_64_P136367	CBX8	0.90249	4.2249e-07
42748	A_64_P136367	CBX8	0.90085	1.7642e-06
42113	A_44_P698144	CCDC106	1.1744	3.3056e-06
44058	A_44_P698144	CCDC106	1.1597	0.0001388
7408	A_64_P062894	CCDC112	1.1815	0.00073281
19548	A_64_P062894	CCDC112	1.1744	4.188e-05
11336	A_64_P137320	CCDC113	0.89701	0.00078284
21516	A_64_P137320	CCDC113	0.89195	5.5013e-06
17506	A_64_P039006	CCDC116	1.3059	4.9207e-05
60168	A_64_P039006	CCDC116	1.2735	0.0004299
53448	A_44_P896107	CCDC117	1.1159	0.014792
30035	A_64_P019445	CCDC136	0.7744	1.1094e-08
30228	A_64_P019445	CCDC136	0.76746	4.431e-08
56732	A_64_P041471	CCDC138	0.87508	0.031792
44504	A_64_P043149	CCDC157	0.85884	0.00045662
47560	A_64_P153301	CCDC160	0.85768	0.0019266
43669	A_43_P23046	Ccdc163	0.88589	0.012983
2560	A_43_P23046	Ccdc163	0.88308	0.0090569
57091	A_64_P117171	CCDC167	0.90783	8.8273e-05
24521	A_44_P558028	CCDC17	0.90786	0.0046881
34174	A_64_P105362	CCDC173	0.82437	0.00016552
3089	A_64_P143281	CCDC177	1.1639	9.7777e-06
27608	A_64_P143281	CCDC177	1.1479	3.7301e-05
42036	A_64_P143286	CCDC177	1.1021	0.00030086
37337	A_64_P031177	CCDC27	1.1363	0.0075165
2975	A_42_P766913	CCDC28B	0.89392	3.7966e-08
1510	A_44_P886861	CCDC32	1.1388	5.6153e-05
29342	A_44_P886861	CCDC32	1.1209	6.671e-05
2658	A_64_P061504	CCDC40	0.69496	1.3916e-06
7459	A_64_P061504	CCDC40	0.65328	5.6122e-06
18350	A_64_P118249	CCDC42	4.2285	1.655e-08
23784	A_64_P118249	CCDC42	3.9496	3.1372e-08
7211	A_64_P148122	CCDC6	1.1598	0.0016794
12792	A_64_P148122	CCDC6	1.1584	0.0025054
31453	A_64_P055077	CCDC61	0.87444	5.1461e-08
29790	A_64_P022248	CCDC62	0.87451	5.6678e-06
56965	A_64_P022248	CCDC62	0.86345	4.7284e-06
27084	A_44_P213175	Ccdc68	0.70089	5.716e-07
34160	A_44_P213175	Ccdc68	0.66686	7.1087e-09
11770	A_64_P073043	CCDC71L	1.1611	2.2498e-06
27345	A_64_P073043	CCDC71L	1.155	3.7515e-06
59918	A_42_P551104	CCDC80	1.1594	3.2819e-06
34579	A_42_P551104	CCDC80	1.1556	3.1985e-06
56348	A_42_P551104	CCDC80	1.1485	4.091e-06
48514	A_42_P551104	CCDC80	1.1451	5.1883e-06
27206	A_42_P551104	CCDC80	1.1447	4.5823e-06
42875	A_42_P551104	CCDC80	1.1397	1.424e-05
31878	A_42_P551104	CCDC80	1.1393	3.5592e-06
29489	A_42_P551104	CCDC80	1.1347	1.6506e-05
30075	A_42_P551104	CCDC80	1.129	2.8602e-05
18774	A_42_P551104	CCDC80	1.1239	8.6411e-06
39744	A_64_P059437	CCDC84	0.83947	1.1095e-05
24419	A_64_P140652	CCDC84	0.85072	6.4405e-07
53281	A_64_P140652	CCDC84	0.84767	1.4174e-07
49226	A_64_P087564	CCDC85A	1.2106	1.8805e-05
62236	A_64_P087564	CCDC85A	1.198	1.5725e-05
31773	A_44_P112082	CCDC89	0.89033	0.0018736
3335	A_44_P112082	CCDC89	0.86775	3.8313e-05
5434	A_44_P1030714	CCDC92	0.90042	1.9368e-05
39256	A_44_P526975	CCHCR1	0.88898	0.0029033
32753	A_64_P013932	CCKBR	3.6059	7.9707e-07
62077	A_64_P101130	CCKBR	1.8367	2.9112e-09
13233	A_64_P101130	CCKBR	1.8359	1.8879e-08
30585	A_42_P695401	Ccl2	0.87562	0.037959
28261	A_42_P714311	CCL3L3	0.85174	0.046001
61319	A_42_P714311	CCL3L3	0.843	0.0017409
59514	A_42_P714311	CCL3L3	0.82637	0.0037851
37875	A_42_P714311	CCL3L3	0.8114	0.0014693
19435	A_42_P714311	CCL3L3	0.79933	0.00014583
42128	A_42_P714311	CCL3L3	0.79619	0.0021818
45480	A_42_P714311	CCL3L3	0.78727	0.00077801
13043	A_42_P714311	CCL3L3	0.78579	0.0012533
13904	A_42_P714311	CCL3L3	0.78396	0.0021536
38885	A_42_P714311	CCL3L3	0.7675	0.00022073
42989	A_64_P115060	CCL5	0.77077	9.9866e-08
25208	A_64_P115060	CCL5	0.75743	3.8879e-08
18798	A_43_P16707	Ccl6	0.82356	0.024981
9385	A_43_P16707	Ccl6	0.81373	0.041481
31732	A_64_P001725	CCNA1	0.9065	0.0016137
17003	A_64_P001725	CCNA1	0.88612	0.0015526
25731	A_44_P477768	CCND2	1.4813	1.7629e-09
38196	A_44_P477768	CCND2	1.4517	6.5573e-11
31171	A_64_P025963	CCNF	1.119	0.00057403
61055	A_64_P025963	CCNF	1.1032	0.00010037
36791	A_44_P367761	CCNG1	0.83826	0.023664
2540	A_44_P367761	CCNG1	0.83756	0.039326
3214	A_42_P715070	CCNG2	1.1857	2.642e-05
27659	A_42_P715070	CCNG2	1.1831	2.77e-05
54187	A_42_P715070	CCNG2	1.1794	2.8305e-06
11612	A_42_P715070	CCNG2	1.1757	3.4064e-05
52485	A_42_P715070	CCNG2	1.1745	4.9257e-05
61592	A_42_P715070	CCNG2	1.1743	1.3989e-05
45722	A_42_P715070	CCNG2	1.1735	0.00013031
47676	A_42_P715070	CCNG2	1.1573	3.9428e-05
5694	A_42_P715070	CCNG2	1.1547	7.8465e-06
28880	A_42_P715070	CCNG2	1.1524	7.4164e-05
18790	A_44_P203665	CCNG2	1.1422	0.0010104
2396	A_44_P203665	CCNG2	1.1043	0.004968
43314	A_64_P015099	CCNK	0.90633	0.0088503
37673	A_64_P118753	CCNL1	0.90381	0.00018019
26381	A_64_P096719	CCNL2	0.88002	5.7598e-05
34149	A_64_P066152	CCNO	1.1022	0.0018566
1621	A_44_P190229	CCNQ	1.1293	4.2807e-05
5211	A_44_P190229	CCNQ	1.1121	8.468e-05
57068	A_64_P150509	CCR10	0.87058	0.00020848
26824	A_64_P150509	CCR10	0.87003	0.00016828
31263	A_44_P469584	CD14	0.84827	0.0083058
61713	A_44_P469584	CD14	0.82759	0.029201
1501	A_64_P049466	CD164L2	0.74393	6.4417e-06
27412	A_44_P140148	CD248	1.1524	8.8771e-06
28389	A_44_P140148	CD248	1.1433	1.292e-05
11551	A_44_P1035656	Cd24a	1.3013	2.9809e-08
5484	A_44_P1035656	Cd24a	1.2975	4.4184e-08
36706	A_44_P807091	CD2BP2	1.1151	7.5624e-05
60742	A_64_P139173	CD40	1.1308	0.044017
10985	A_64_P080817	CD44	1.1378	0.0072463
52907	A_42_P534172	Cd52	0.76798	0.011845
51749	A_42_P534172	Cd52	0.76466	0.0073727
41865	A_44_P190568	CD83	0.85745	1.0313e-07
42176	A_44_P190568	CD83	0.85591	4.1547e-08
15901	A_43_P12791	CD93	1.1571	5.6298e-05
25217	A_43_P12791	CD93	1.1466	7.0402e-05
13255	A_64_P097988	Cd99l2	0.85744	5.433e-07
31980	A_64_P134435	CDC14B	0.89655	0.0054014
7690	A_64_P134435	CDC14B	0.88643	0.0023547
49395	A_44_P546180	CDC40	1.1376	0.0006535
43341	A_44_P546180	CDC40	1.126	6.0045e-05
46870	A_44_P1019480	CDC42EP2	0.90727	0.00027516
48003	A_44_P1019480	CDC42EP2	0.90702	0.0002656
12367	A_64_P249128	CDC42EP4	1.1735	0.041754
22278	A_64_P059192	CDC42EP5	0.9023	0.00016741
2712	A_64_P098846	CDC42SE2	1.1099	0.00031341
43258	A_43_P22746	CDC73	1.2942	0.0028818
28350	A_43_P22746	CDC73	1.2549	0.00012133
15146	A_44_P961744	CDH11	1.2011	0.00037589
41290	A_44_P961744	CDH11	1.1927	0.0011629
42709	A_64_P052770	CDH11	1.1708	3.1202e-05
41049	A_64_P052770	CDH11	1.1464	0.00020583
47808	A_64_P052795	CDH12	1.1794	0.00012676
57	A_64_P052795	CDH12	1.1623	0.00028366
37286	A_44_P494044	CDH15	0.84135	0.00017213
36935	A_44_P494044	CDH15	0.83677	0.00020271
57308	A_64_P033974	CDH23	0.69202	2.9162e-05
23431	A_64_P033974	CDH23	0.68826	0.00010396
40928	A_64_P140736	CDH4	1.14	0.0018439
11814	A_64_P145597	CDH5	1.1937	0.0006209
49345	A_44_P528208	CDH7	0.89294	0.021666
49607	A_44_P528208	CDH7	0.88593	0.025134
27325	A_44_P365760	CDH9	2.0038	7.9479e-06
1734	A_44_P365760	CDH9	1.818	0.0016362
7077	A_42_P596050	CDHR1	1.3753	0.0031567
58318	A_42_P596050	CDHR1	1.3733	0.0032418
39607	A_42_P596050	CDHR1	1.3671	0.0029099
10506	A_42_P596050	CDHR1	1.3639	0.003047
55133	A_42_P596050	CDHR1	1.3636	0.0036232
24021	A_42_P596050	CDHR1	1.3619	0.0029243
14119	A_42_P596050	CDHR1	1.3612	0.0028136
19585	A_42_P596050	CDHR1	1.3557	0.0033937
21225	A_42_P596050	CDHR1	1.347	0.0034649
7593	A_42_P596050	CDHR1	1.3461	0.0032243
47128	A_44_P436191	CDHR2	0.8267	4.0455e-07
54891	A_44_P436191	CDHR2	0.82161	1.8212e-08
29187	A_42_P510565	CDHR4	0.50543	0.0015886
29618	A_42_P510565	CDHR4	0.49116	0.0018683
6219	A_42_P510565	CDHR4	0.46006	0.0034072
52804	A_42_P510565	CDHR4	0.45852	0.0029503
60981	A_42_P510565	CDHR4	0.45604	0.0032281
57396	A_42_P510565	CDHR4	0.45298	0.0032409
62550	A_42_P510565	CDHR4	0.43136	0.0045554
2372	A_42_P510565	CDHR4	0.42616	0.0046473
56635	A_42_P510565	CDHR4	0.42203	0.005007
17173	A_42_P510565	CDHR4	0.40312	0.0036591
59961	A_42_P733076	CDK12	1.3216	0.0040623
39468	A_42_P733076	CDK12	1.2079	0.0008995
56061	A_42_P733076	CDK12	1.1992	0.019252
27418	A_43_P14690	CDK17	1.1267	1.3914e-06
49949	A_43_P14690	CDK17	1.1169	4.9629e-07
30161	A_64_P086550	CDK17	1.1837	1.6096e-07
58822	A_64_P086550	CDK17	1.1766	8.7252e-08
48250	A_64_P146682	CDK17	1.1835	1.2811e-07
30003	A_44_P257563	CDK18	0.87775	8.6939e-05
54406	A_64_P143091	CDK19	1.1746	0.0036976
43377	A_64_P143091	CDK19	1.1637	0.0017019
5730	A_42_P785419	CDK2	0.90797	0.0018769
48924	A_42_P785419	CDK2	0.90786	3.6716e-05
2971	A_42_P675549	CDK2AP2	0.90236	8.2543e-08
62871	A_42_P675549	CDK2AP2	0.89615	2.6084e-07
21357	A_42_P570635	CDK5R2	1.116	9.6313e-06
46188	A_64_P031467	CDK5R2	1.2216	1.4119e-07
60721	A_64_P031467	CDK5R2	1.2175	3.9365e-08
34665	A_64_P113443	CDK6	1.2952	0.00091595
56788	A_64_P113443	CDK6	1.2147	0.0049882
60803	A_44_P183076	CDKL1	0.85982	4.621e-06
53356	A_44_P183076	CDKL1	0.85478	2.1735e-06
36432	A_64_P038747	CDKL2	1.1307	1.4469e-05
10908	A_64_P038747	CDKL2	1.123	4.7416e-05
26394	A_42_P756350	CDKL3	0.90446	0.0016842
3909	A_42_P756350	CDKL3	0.90251	0.0054103
57571	A_42_P756350	CDKL3	0.90113	0.00034089
43915	A_64_P061519	CDKL4	1.5668	3.7886e-06
28030	A_64_P061519	CDKL4	1.4156	0.00019694
40172	A_44_P914438	CDKN1A	0.81617	1.1587e-06
10529	A_43_P11268	CDKN1B	0.90607	0.0012178
25416	A_43_P11268	CDKN1B	0.90578	0.0022438
1379	A_43_P11268	CDKN1B	0.9055	0.0010817
14401	A_43_P11268	CDKN1B	0.90495	0.0010157
47645	A_43_P11268	CDKN1B	0.90262	0.001715
31810	A_43_P11268	CDKN1B	0.90248	0.00070355
50504	A_43_P11268	CDKN1B	0.89938	0.0011379
14700	A_43_P11268	CDKN1B	0.89855	0.00055261
20724	A_43_P11268	CDKN1B	0.89844	0.0014677
9178	A_43_P13144	CDKN2C	1.3814	6.2586e-05
15555	A_64_P001060	Cdkn3	1.2869	0.0022994
43858	A_64_P001060	Cdkn3	1.2048	0.00045397
53962	A_64_P052882	Cdpf1	1.1046	0.0016965
30562	A_44_P320073	CDS1	0.90378	0.0025801
30766	A_64_P100406	CDS2	1.1417	0.00015159
44988	A_64_P100406	CDS2	1.12	0.00018552
43230	A_44_P196922	CDYL2	1.2241	1.2493e-07
40779	A_64_P143817	CDYL2	1.1734	0.0037986
24071	A_64_P022889	CEACAM16	0.63744	0.00011653
43993	A_64_P022889	CEACAM16	0.62756	0.00021715
56789	A_44_P411912	CEACAM4	0.83403	0.00013762
6865	A_44_P411912	CEACAM4	0.78939	6.2045e-07
18904	A_64_P157496	CELF2	1.1628	3.847e-08
57333	A_64_P157496	CELF2	1.1513	3.1962e-06
54225	A_42_P655459	CELF5	1.1086	1.9207e-05
43250	A_42_P655459	CELF5	1.1043	1.0036e-05
1667	A_44_P180696	CELF5	1.261	5.4685e-07
32847	A_44_P180696	CELF5	1.2446	3.2842e-08
40681	A_44_P527809	Celf6	0.90068	0.00060893
6925	A_44_P527809	Celf6	0.89965	0.00051874
13947	A_64_P153926	CELSR2	1.1452	2.1854e-05
21087	A_64_P153926	CELSR2	1.1432	9.2288e-06
5604	A_64_P138281	CENPN	0.87393	0.030793
18766	A_42_P531684	CENPQ	0.90296	7.0423e-05
51598	A_42_P531684	CENPQ	0.90146	0.000365
52578	A_42_P531684	CENPQ	0.89917	0.00022263
19837	A_42_P531684	CENPQ	0.89864	0.0083577
7852	A_42_P531684	CENPQ	0.89437	0.0063202
58285	A_42_P531684	CENPQ	0.88434	0.0054853
8478	A_42_P531684	CENPQ	0.8796	0.0003193
37862	A_42_P531684	CENPQ	0.87044	2.2621e-05
26360	A_42_P531684	CENPQ	0.87021	4.3892e-05
52155	A_42_P531684	CENPQ	0.86754	0.0020952
6627	A_44_P405847	CEP112	0.70966	0.027653
10805	A_44_P405847	CEP112	0.67932	3.0594e-05
54503	A_42_P720155	Cep128	1.2012	0.0037882
52139	A_42_P720155	Cep128	1.1716	0.047542
35215	A_42_P720155	Cep128	1.1422	0.0072802
61855	A_42_P720155	Cep128	1.1335	0.012989
5713	A_64_P073735	Cep128	1.1581	0.018996
6106	A_44_P625773	CEP170B	1.1036	0.0081161
51566	A_42_P640992	CEP250	0.88738	0.00021267
41905	A_42_P640992	CEP250	0.88494	0.00013293
21994	A_44_P293302	CEP57	1.1481	0.005658
39322	A_44_P267501	CEP57L1	0.89962	0.0019747
48670	A_42_P729012	CERCAM	0.82743	3.6e-08
13751	A_42_P729012	CERCAM	0.81891	6.7388e-08
22028	A_44_P262645	CERS1	1.3304	2.2895e-05
59564	A_64_P105928	CERS4	1.2225	0.00035514
35493	A_64_P105928	CERS4	1.1748	0.00099941
28102	A_44_P224987	CERS6	1.1181	0.031645
39551	A_44_P224987	CERS6	1.1104	0.0044534
55873	A_64_P105918	CERS6	1.1434	0.014917
48933	A_64_P105918	CERS6	1.1431	0.0057609
31025	A_64_P042840	CES5A	0.74567	2.8617e-07
47081	A_64_P042840	CES5A	0.73885	4.9025e-06
47207	A_44_P538921	Cetn4	0.87872	2.8995e-06
10745	A_44_P538921	Cetn4	0.86721	7.427e-05
57397	A_64_P056082	Cetn4	0.87946	0.0002745
29265	A_44_P1025667	CFAP100	0.60851	3.9661e-07
23813	A_44_P1025667	CFAP100	0.57446	1.1183e-05
3492	A_44_P575255	CFAP126	0.72653	0.0024769
30022	A_44_P473715	CFAP65	0.71294	6.2923e-06
26152	A_64_P109598	CFLAR	1.1193	2.3899e-05
59800	A_64_P109598	CFLAR	1.117	2.5162e-05
60402	A_44_P471182	CFP	0.89551	0.015054
41561	A_44_P471182	CFP	0.85709	0.00497
34301	A_64_P103537	CFTR	3.8095	5.7728e-05
28708	A_64_P103537	CFTR	3.7533	4.0065e-05
42870	A_44_P386949	CHAMP1	1.2413	0.00041578
52954	A_44_P386949	CHAMP1	1.1942	0.002331
2296	A_64_P055769	CHD5	1.2839	0.00099671
19861	A_64_P055769	CHD5	1.2602	0.0013012
12347	A_64_P081364	CHIT1	1.1063	0.013676
44837	A_64_P015607	CHKA	0.8884	1.2187e-08
24177	A_64_P015607	CHKA	0.88147	1.0042e-06
13318	A_42_P818819	CHKB	0.89196	3.6297e-08
41626	A_42_P818819	CHKB	0.89132	1.5604e-07
10863	A_42_P818819	CHKB	0.89035	1.5426e-07
39046	A_42_P818819	CHKB	0.88982	6.1297e-07
40026	A_42_P818819	CHKB	0.88806	5.5808e-07
39424	A_42_P818819	CHKB	0.88764	1.1381e-06
60988	A_42_P818819	CHKB	0.88757	3.2492e-07
35381	A_42_P818819	CHKB	0.88728	8.34e-07
20327	A_42_P818819	CHKB	0.88561	2.1916e-07
16512	A_42_P818819	CHKB	0.8841	1.4853e-07
60499	A_43_P16469	CHMP1A	1.1167	0.0093794
14555	A_43_P16469	CHMP1A	1.1076	0.018939
50882	A_44_P285517	CHMP3	1.1084	3.6887e-06
55023	A_44_P326515	CHMP6	1.1708	0.0032653
56976	A_44_P326515	CHMP6	1.1417	0.0013614
56265	A_44_P548507	Chn1	1.1755	1.6998e-06
3106	A_64_P024981	Chn1	1.1396	3.67e-05
1104	A_64_P024981	Chn1	1.132	2.3239e-07
35923	A_44_P419291	Chn2	0.83134	1.9592e-05
35738	A_44_P419291	Chn2	0.8226	3.4903e-05
62634	A_43_P18437	CHPT1	0.90556	2.2408e-07
22810	A_44_P345319	CHRD	1.1195	0.000185
38364	A_44_P278408	CHRDL1	2.3913	8.9002e-05
56982	A_44_P278408	CHRDL1	2.1901	1.477e-05
39669	A_64_P036499	CHRM1	3.7141	5.0217e-12
3314	A_64_P036509	CHRM3	1.1246	2.1079e-05
58919	A_64_P036509	CHRM3	1.1161	5.5086e-05
30298	A_43_P15933	CHRM4	1.6742	2.7006e-08
23619	A_43_P15933	CHRM4	1.6554	6.9438e-08
57036	A_44_P269085	CHRNA4	0.86147	4.8432e-07
19311	A_44_P269085	CHRNA4	0.86062	5.3752e-08
61283	A_64_P085087	CHRNA7	1.1543	0.0030837
31081	A_64_P085087	CHRNA7	1.1403	1.1203e-05
11364	A_44_P673662	CHST15	1.4771	2.2781e-05
37911	A_64_P062593	CHST6	0.69035	1.3567e-06
318	A_64_P062593	CHST6	0.68277	3.3455e-07
17866	A_64_P062670	CHST8	0.83693	5.0218e-07
2686	A_64_P062670	CHST8	0.83432	5.4192e-06
58225	A_64_P011524	CHTF8	1.1165	0.00037529
15818	A_64_P017478	CIAPIN1	0.89275	5.8888e-08
17179	A_64_P017478	CIAPIN1	0.88965	3.0047e-08
48695	A_64_P152753	CIART	0.81417	2.6637e-06
22926	A_43_P12541	CIB1	0.90793	1.4935e-05
48137	A_64_P128953	CIC	1.2443	2.0452e-06
1002	A_64_P128953	CIC	1.2227	0.00061937
55870	A_64_P156333	CIDEA	0.58172	3.8357e-10
44077	A_64_P156333	CIDEA	0.57866	2.7155e-09
62572	A_43_P19910	CINP	1.1268	0.00067842
58156	A_64_P046268	CISH	1.2395	0.00063054
2043	A_64_P129498	CIT	0.87632	6.4219e-05
19546	A_64_P129498	CIT	0.87568	6.3332e-05
49735	A_44_P307978	CITED2	0.88818	3.6777e-05
42796	A_44_P307978	CITED2	0.88704	0.00015803
48006	A_64_P048183	CKAP2	1.1579	5.7916e-05
58296	A_64_P162262	CKLF	0.89053	0.0090448
4527	A_64_P163031	CKLF	0.90811	0.025199
25139	A_64_P163031	CKLF	0.90624	0.018326
29670	A_44_P227023	CLASP1	0.85115	7.5924e-05
33791	A_64_P031369	Clasrp	0.88839	7.0868e-07
33114	A_64_P031369	Clasrp	0.88333	3.892e-09
2778	A_43_P16403	CLCA1	0.81422	0.0022596
31428	A_43_P16403	CLCA1	0.78346	1.2234e-06
38442	A_44_P522492	CLCC1	1.1332	0.00087598
12885	A_44_P522492	CLCC1	1.1247	0.0109
54472	A_44_P809374	CLCF1	1.7667	0.00055953
26264	A_43_P11833	CLCN2	1.1109	0.0011179
34803	A_43_P11833	CLCN2	1.1066	0.0018253
31695	A_64_P012432	CLCN2	1.4633	0.0027076
20499	A_64_P084243	CLCN5	0.77306	0.00013939
34165	A_64_P084243	CLCN5	0.77145	0.00010274
6212	A_64_P010368	CLCN6	1.1285	5.7136e-06
38412	A_64_P010368	CLCN6	1.1248	2.9739e-05
13366	A_64_P010363	CLCN7	1.1338	0.0039209
14935	A_64_P029878	CLCNKA	1.1539	9.0354e-07
34956	A_64_P029878	CLCNKA	1.1466	4.8441e-05
55282	A_42_P669779	CLDN1	0.89764	0.042963
9536	A_42_P669779	CLDN1	0.89399	0.029067
34777	A_42_P669779	CLDN1	0.89259	0.033701
11789	A_42_P669779	CLDN1	0.89017	0.0046194
824	A_42_P669779	CLDN1	0.88704	0.043463
30291	A_42_P669779	CLDN1	0.87112	0.0056513
29630	A_42_P669779	CLDN1	0.83747	0.0026637
11083	A_64_P138415	CLDN19	0.85047	1.762e-05
51140	A_64_P138415	CLDN19	0.84245	1.7702e-07
28304	A_64_P142141	CLDN23	1.1809	0.0035609
28697	A_64_P076277	CLDN3	1.1565	0.016956
12712	A_64_P076277	CLDN3	1.1441	0.030391
6869	A_64_P045922	CLEC12A	0.79657	0.00030299
48075	A_64_P045922	CLEC12A	0.79539	0.0010673
60861	A_64_P043719	CLEC14A	1.1145	0.018557
19235	A_64_P114128	CLGN	0.85615	0.00020045
12465	A_64_P054538	CLIC4	0.85121	0.00040322
39972	A_64_P054538	CLIC4	0.84795	0.00010297
33497	A_64_P008303	Clip1	1.1364	0.00010498
25319	A_64_P160715	CLIP2	1.1165	0.0024153
1688	A_43_P23317	CLIP4	1.1604	1.951e-05
3253	A_43_P23317	CLIP4	1.1436	1.2208e-05
13586	A_64_P039432	CLK1	0.87919	2.0041e-08
1474	A_64_P039432	CLK1	0.87627	2.1156e-07
47665	A_44_P129262	CLMN	0.86144	3.5369e-05
40581	A_44_P129262	CLMN	0.85965	0.00026676
45333	A_64_P075337	CLOCK	1.2006	0.011253
7733	A_64_P065235	CLRN1	0.62875	4.5108e-05
61574	A_64_P065235	CLRN1	0.61757	0.00014207
36830	A_44_P448181	CLSTN1	1.4063	6.0133e-08
17413	A_44_P448181	CLSTN1	1.3787	7.3254e-08
50191	A_64_P094347	CLSTN2	1.7814	0.00010474
21745	A_64_P094347	CLSTN2	1.6958	0.00028756
59032	A_44_P435536	CLSTN3	1.1556	0.0003837
15031	A_44_P435536	CLSTN3	1.1398	0.00086586
29833	A_64_P029062	CLYBL	0.86449	1.5532e-06
34982	A_64_P029062	CLYBL	0.84805	1.2222e-06
8972	A_64_P057548	CMC1	0.86278	0.0037485
54315	A_64_P057548	CMC1	0.85923	0.0045867
20607	A_64_P145306	CMTM4	1.5117	2.7694e-05
30874	A_64_P135048	CMTM5	0.89053	1.0478e-06
52311	A_64_P135048	CMTM5	0.88823	1.8054e-06
61590	A_42_P667802	CMTM6	1.1227	0.0082896
39617	A_42_P667802	CMTM6	1.112	0.0075281
42441	A_42_P667802	CMTM6	1.1032	0.0036713
14149	A_42_P601014	CMTM7	0.85944	1.36e-06
17155	A_42_P601014	CMTM7	0.84445	7.7959e-07
36675	A_44_P581181	CMTR2	1.1118	0.020127
14900	A_42_P716512	Cmya5	1.6806	3.8349e-08
7730	A_42_P716512	Cmya5	1.641	5.7492e-06
32379	A_42_P716512	Cmya5	1.6267	1.0858e-07
36925	A_42_P716512	Cmya5	1.6133	1.1891e-07
37430	A_42_P716512	Cmya5	1.6063	2.6915e-07
4764	A_42_P716512	Cmya5	1.599	2.5895e-07
36320	A_42_P716512	Cmya5	1.5915	1.2383e-07
34663	A_42_P716512	Cmya5	1.5846	1.0444e-07
57165	A_42_P716512	Cmya5	1.5831	4.6162e-07
37731	A_42_P716512	Cmya5	1.5751	7.5464e-07
27716	A_44_P178576	CNKSR2	1.7896	3.4264e-08
35437	A_44_P178576	CNKSR2	1.774	2.4466e-09
26405	A_44_P196440	CNKSR2	2.2931	8.4374e-05
56919	A_44_P196440	CNKSR2	2.2188	1.1398e-05
51788	A_44_P182402	CNKSR3	0.76555	5.7689e-06
56636	A_44_P182402	CNKSR3	0.74794	5.5124e-06
55326	A_64_P158148	CNKSR3	0.82365	0.0033455
55141	A_64_P158148	CNKSR3	0.79583	0.00036682
32959	A_64_P124249	CNN2	1.2231	0.026272
41064	A_44_P405790	CNPY3	1.2085	1.8087e-05
51357	A_44_P534154	CNPY4	1.1009	0.018589
42706	A_43_P11563	CNR1	1.3423	2.6685e-06
2859	A_43_P11563	CNR1	1.3283	6.0264e-06
42510	A_44_P1030258	CNR1	1.7489	1.0812e-06
50390	A_44_P1030258	CNR1	1.7105	8.6534e-06
51604	A_44_P1030258	CNR1	1.6955	3.7588e-05
53307	A_44_P1030258	CNR1	1.6952	2.1834e-07
4559	A_44_P1030258	CNR1	1.6587	4.2731e-07
40780	A_44_P1030258	CNR1	1.6403	7.6054e-07
12761	A_44_P1030258	CNR1	1.638	1.4387e-05
31305	A_44_P1030258	CNR1	1.6244	1.7963e-06
25712	A_44_P1030258	CNR1	1.5999	8.6028e-08
5094	A_44_P1030258	CNR1	1.5599	0.00011451
14826	A_44_P323404	CNTF	0.90812	3.746e-06
56692	A_44_P323404	CNTF	0.90718	3.2174e-05
50529	A_44_P389506	CNTLN	1.1099	0.016487
30673	A_43_P15460	CNTN4	1.1145	3.818e-05
3747	A_43_P15460	CNTN4	1.1117	0.0022224
15495	A_64_P037320	Cntnap3	1.38	0.0019478
30203	A_64_P090005	Cntnap3	1.2975	0.00033036
19710	A_44_P410216	CNTNAP4	1.2514	4.6081e-06
29309	A_44_P410216	CNTNAP4	1.2257	9.8082e-07
29948	A_64_P109719	COA5	1.1557	3.2409e-05
51978	A_44_P583834	COBL	2.1874	8.206e-07
58840	A_44_P583834	COBL	2.1746	1.6771e-05
33241	A_44_P385704	COL11A1	0.87148	1.0542e-05
58708	A_44_P527024	COL11A2	0.89535	4.8426e-06
18612	A_44_P527024	COL11A2	0.88966	2.9069e-06
56456	A_64_P093189	COL14A1	1.151	3.2834e-05
61118	A_64_P093189	COL14A1	1.1099	1.5165e-05
6972	A_64_P093184	Col15a1/LOC100909752	0.78473	2.0336e-05
54283	A_64_P093184	Col15a1/LOC100909752	0.78085	1.2645e-05
47035	A_43_P16491	COL16A1	0.89216	2.7621e-06
20796	A_43_P16491	COL16A1	0.89207	4.1934e-06
55018	A_64_P093245	COL19A1	1.1639	8.1389e-06
1940	A_64_P136394	COL20A1	1.2211	1.3514e-05
29686	A_44_P456479	COL23A1	1.4067	0.0019805
61808	A_44_P456479	COL23A1	1.386	0.0075023
26773	A_44_P639365	COL24A1	1.7694	0.0009533
623	A_64_P015482	COL26A1	1.2261	5.5938e-05
52382	A_64_P136377	COL27A1	0.90778	0.0054726
511	A_64_P136377	COL27A1	0.88097	0.0059386
23114	A_64_P062810	COL4A6	1.1611	0.037038
34464	A_64_P009097	COL5A1	1.1512	0.0042208
7786	A_44_P349553	COL6A1	1.3778	1.1505e-07
42241	A_44_P349553	COL6A1	1.3453	5.644e-10
42251	A_44_P140684	COL8A1	1.2737	0.022096
1900	A_64_P074649	COL9A1	1.2194	0.0013109
31777	A_64_P100413	COL9A2	0.85784	8.4231e-05
40231	A_64_P100413	COL9A2	0.85762	3.6046e-05
60884	A_64_P020466	COLEC12	1.1831	0.042853
17143	A_64_P020466	COLEC12	1.1557	0.045678
21017	A_42_P546857	COPRS	0.90825	2.3821e-08
27426	A_42_P546857	COPRS	0.90583	3.2845e-08
12532	A_42_P546857	COPRS	0.90413	1.0653e-07
22140	A_42_P546857	COPRS	0.89689	0.00029443
56046	A_44_P144871	COQ4	1.1629	0.00013336
36313	A_44_P355850	CORO6	0.83672	0.0010018
40398	A_44_P355850	CORO6	0.82378	0.0014066
52148	A_44_P345298	CORT	2.7178	1.0886e-07
18823	A_44_P345298	CORT	2.5447	1.2788e-07
31203	A_64_P000131	COX5A	0.90892	2.6179e-06
32089	A_64_P000131	COX5A	0.90727	1.2866e-06
12338	A_64_P003764	COX6A2	1.2386	2.7819e-08
13208	A_64_P003764	COX6A2	1.2344	2.166e-08
5073	A_64_P058266	Cox6c-ps1	0.84544	3.3557e-06
44395	A_64_P058266	Cox6c-ps1	0.84014	6.3623e-06
33915	A_64_P110309	Cox7a1/LOC687508	0.89435	2.4336e-05
59366	A_44_P540570	Cox7c	0.85221	0.00022004
56182	A_64_P036440	Cox8b	0.88991	0.0040287
13608	A_44_P363181	CPD	1.1763	1.353e-06
32942	A_44_P363181	CPD	1.1613	1.1835e-06
15791	A_64_P087875	CPEB1	0.80856	5.5717e-05
21536	A_64_P087875	CPEB1	0.80766	2.8202e-05
37590	A_64_P155920	CPLX2	1.1382	1.6884e-06
49680	A_64_P155920	CPLX2	1.1372	4.5385e-06
5167	A_64_P155910	CPLX3	2.5052	0.00023747
7460	A_64_P155910	CPLX3	2.4911	8.5215e-05
38287	A_42_P669544	CPM	0.9009	0.017137
30726	A_42_P669544	CPM	0.86722	0.013566
55923	A_44_P579132	CPNE4	0.84657	0.0012559
37008	A_44_P579132	CPNE4	0.84539	0.0015933
18871	A_64_P023078	CPNE4	0.85849	0.0020782
32039	A_64_P023078	CPNE4	0.85643	0.0018548
32836	A_64_P157595	CPNE5	1.436	1.9987e-07
23691	A_64_P157595	CPNE5	1.4321	1.1463e-07
7993	A_64_P024725	CPNE6	1.1333	9.4417e-05
36149	A_64_P157604	CPNE7	0.72869	2.789e-08
8586	A_64_P157604	CPNE7	0.72086	4.7078e-08
52584	A_42_P630572	CPNE8	1.4112	1.0439e-08
36490	A_42_P630572	CPNE8	1.3929	2.6345e-08
33683	A_42_P630572	CPNE8	1.3926	4.6441e-09
2726	A_42_P630572	CPNE8	1.3924	1.1249e-08
5700	A_42_P630572	CPNE8	1.3899	3.6257e-08
52979	A_42_P630572	CPNE8	1.3826	1.0209e-07
34913	A_42_P630572	CPNE8	1.3769	3.6726e-07
51823	A_42_P630572	CPNE8	1.3743	4.2728e-05
8068	A_42_P630572	CPNE8	1.3737	1.514e-07
10750	A_42_P630572	CPNE8	1.3586	3.3396e-07
44900	A_64_P154218	CPNE8	1.5738	4.0871e-06
46375	A_42_P468231	CPNE9	0.80483	1.3637e-06
36359	A_42_P468231	CPNE9	0.80341	1.426e-06
34735	A_64_P116259	CPSF2	1.1007	1.2036e-06
57428	A_44_P289378	CPT1B	0.74649	3.7244e-07
9899	A_44_P289378	CPT1B	0.7425	4.007e-08
13966	A_44_P311797	CPXM1	1.224	0.005545
32605	A_44_P311797	CPXM1	1.1991	0.012286
5867	A_42_P525886	CRABP1	3.4533	1.26e-05
38999	A_42_P525886	CRABP1	3.0534	5.4565e-05
8830	A_42_P525886	CRABP1	2.984	3.098e-05
62697	A_42_P525886	CRABP1	2.8456	6.8979e-05
35334	A_42_P525886	CRABP1	2.7186	2.3051e-06
24318	A_42_P525886	CRABP1	2.5533	9.7818e-05
14960	A_42_P525886	CRABP1	2.54	7.7858e-05
44798	A_42_P525886	CRABP1	2.5132	4.3594e-06
56841	A_42_P525886	CRABP1	2.3572	3.4953e-05
6618	A_42_P525886	CRABP1	2.1862	0.0067849
29073	A_44_P129749	Crabp2/LOC100911902	0.86625	0.032971
61220	A_44_P129749	Crabp2/LOC100911902	0.86428	0.025065
12979	A_44_P389178	CRACR2B	0.88517	0.002321
42540	A_44_P389178	CRACR2B	0.88131	0.0010166
474	A_44_P1043302	Crb3	0.83454	4.0481e-05
30051	A_44_P1043302	Crb3	0.83407	4.4744e-05
54112	A_42_P829251	CREBBP	1.2041	0.00015806
35599	A_42_P829251	CREBBP	1.197	0.00076051
26417	A_64_P016901	CREG1	0.8378	2.4803e-06
48836	A_64_P016901	CREG1	0.8329	5.8641e-06
55400	A_42_P811632	CREG2	1.3526	0.00037057
39510	A_42_P811632	CREG2	1.3499	0.00013936
3718	A_42_P811632	CREG2	1.2674	0.0072681
55737	A_42_P811632	CREG2	1.2625	7.659e-05
58149	A_42_P811632	CREG2	1.254	9.4678e-05
39043	A_42_P811632	CREG2	1.2533	0.00059287
42167	A_42_P811632	CREG2	1.2509	0.00062455
52061	A_42_P811632	CREG2	1.2471	0.019379
9273	A_42_P811632	CREG2	1.2132	0.00089649
3222	A_42_P811632	CREG2	1.2057	0.020774
29405	A_44_P988767	CREM	0.90783	0.010136
10655	A_64_P042278	CREM	0.90105	9.7456e-08
32664	A_64_P042278	CREM	0.89846	4.2616e-07
38893	A_64_P042283	CREM	0.90638	8.957e-08
35107	A_64_P042283	CREM	0.90363	2.1406e-07
7890	A_43_P12478	CRH	1.253	0.00056287
56186	A_43_P12478	CRH	1.2346	5.8149e-05
50900	A_43_P12478	CRH	1.23	0.00091327
49539	A_43_P12478	CRH	1.2233	0.00019896
30911	A_43_P12478	CRH	1.2186	5.3592e-05
54218	A_43_P12478	CRH	1.2119	0.00055518
39299	A_43_P12478	CRH	1.2066	8.846e-05
16813	A_43_P12478	CRH	1.2007	0.0044159
19951	A_43_P12478	CRH	1.1848	0.00047684
38243	A_43_P12478	CRH	1.1822	0.0013406
33755	A_64_P116972	CRH	1.1191	9.7376e-05
31501	A_64_P116972	CRH	1.1154	0.00013355
56857	A_44_P104054	CRHBP	2.1741	5.2517e-08
41326	A_44_P104054	CRHBP	2.0514	7.0068e-06
18462	A_64_P012770	CRHR1	1.5402	0.0005372
19046	A_42_P505070	CRIM1	1.1201	1.6094e-06
47398	A_42_P505070	CRIM1	1.1057	4.4e-06
49998	A_42_P505070	CRIM1	1.1026	1.005e-05
57132	A_44_P275249	CRK	1.1516	0.028114
39413	A_64_P056648	CRLF1	0.85192	0.00021646
60060	A_64_P056648	CRLF1	0.84703	0.00015164
57385	A_64_P124701	CRLF1	0.8466	5.8442e-05
1151	A_64_P124701	CRLF1	0.84119	5.6209e-05
24031	A_42_P629062	CRLF3	1.1064	2.4124e-05
24894	A_64_P074770	CROCC	1.2917	1.3021e-05
48644	A_64_P074770	CROCC	1.2682	0.0002889
39033	A_43_P13262	CRTAC1	1.2052	1.1135e-05
32795	A_43_P13262	CRTAC1	1.2047	5.2115e-06
38798	A_64_P111649	CRTC1	1.1494	2.0657e-05
56870	A_64_P111649	CRTC1	1.1347	8.9354e-07
30410	A_44_P531758	CRYAB	0.85263	3.5678e-08
11632	A_44_P531758	CRYAB	0.84818	1.6524e-07
28601	A_44_P501761	CRYBG2	1.2423	0.0006532
50020	A_44_P501761	CRYBG2	1.1789	0.0088515
2268	A_64_P024841	CRYGA	0.89197	0.00058433
853	A_43_P12996	CRYM	1.4042	4.9137e-08
23433	A_43_P18931	Cryzl2	0.86361	1.591e-05
47336	A_43_P18931	Cryzl2	0.85021	7.6411e-06
27398	A_42_P626447	CSDC2	0.81215	1.8679e-07
26168	A_42_P626447	CSDC2	0.81149	3.5884e-07
27677	A_42_P626447	CSDC2	0.80749	3.3362e-08
35366	A_42_P626447	CSDC2	0.80581	7.9373e-09
4145	A_42_P626447	CSDC2	0.80388	2.377e-06
56109	A_42_P626447	CSDC2	0.80344	1.0071e-10
29067	A_42_P626447	CSDC2	0.79939	4.2473e-08
41044	A_42_P626447	CSDC2	0.79939	2.4209e-07
40024	A_42_P626447	CSDC2	0.79866	4.196e-07
47089	A_42_P626447	CSDC2	0.79864	1.1074e-06
42832	A_44_P257582	CSF1R	1.1883	0.0025798
13005	A_64_P351634	CSF1R	1.3775	0.02807
14191	A_64_P155629	CSF2RA	0.90286	0.00019766
36049	A_44_P363204	CSNK2A1	1.1122	0.0006051
33750	A_42_P696084	CSPG4	1.1482	9.4108e-07
18408	A_42_P696084	CSPG4	1.1472	2.5543e-06
45181	A_42_P696084	CSPG4	1.1466	1.7976e-06
43629	A_42_P696084	CSPG4	1.1454	6.5277e-07
13314	A_42_P696084	CSPG4	1.1454	1.6158e-06
8184	A_42_P696084	CSPG4	1.1421	2.7568e-06
37745	A_42_P696084	CSPG4	1.141	2.1158e-06
52623	A_42_P696084	CSPG4	1.14	2.711e-06
32747	A_42_P696084	CSPG4	1.1362	2.053e-06
24167	A_42_P696084	CSPG4	1.1235	9.4473e-07
59484	A_44_P431774	CSRNP1	1.2723	6.8491e-06
50012	A_44_P431774	CSRNP1	1.2595	8.1773e-06
26507	A_44_P914137	CSRNP2	1.112	4.5754e-07
28805	A_44_P914137	CSRNP2	1.1117	7.4852e-08
20811	A_64_P073934	CSRNP2	1.4587	9.5238e-05
47201	A_64_P073934	CSRNP2	1.3559	7.2707e-05
35880	A_64_P130873	CSRNP3	1.1894	7.4684e-06
35616	A_64_P130873	CSRNP3	1.1881	6.4892e-06
61156	A_42_P493567	CTBS	1.1043	0.0026713
33383	A_42_P493567	CTBS	1.1001	0.00043884
62375	A_44_P1046697	CTDSP1	0.90288	1.9759e-05
13098	A_42_P671285	Ctdspl	1.6358	0.0028983
56741	A_42_P671285	Ctdspl	1.5194	6.9052e-05
24410	A_42_P671285	Ctdspl	1.4715	4.1099e-06
37628	A_42_P671285	Ctdspl	1.4634	1.0721e-05
17318	A_42_P671285	Ctdspl	1.4355	3.199e-05
26663	A_42_P671285	Ctdspl	1.4314	3.288e-05
20476	A_42_P671285	Ctdspl	1.4309	1.6061e-07
59955	A_42_P671285	Ctdspl	1.4294	1.1482e-09
54303	A_42_P671285	Ctdspl	1.428	5.9675e-05
39340	A_42_P671285	Ctdspl	1.3646	1.5973e-05
3071	A_44_P625333	Ctdspl	1.2473	4.1259e-08
953	A_44_P625333	Ctdspl	1.2262	6.0102e-06
22506	A_42_P484738	CTGF	1.2519	1.8672e-07
15450	A_42_P484738	CTGF	1.2429	6.0787e-08
8979	A_42_P484738	CTGF	1.2398	1.9617e-08
53535	A_42_P484738	CTGF	1.2346	4.3415e-09
20996	A_42_P484738	CTGF	1.2345	1.3106e-07
40819	A_42_P484738	CTGF	1.2337	1.6304e-07
6395	A_42_P484738	CTGF	1.2323	2.4445e-08
56932	A_42_P484738	CTGF	1.2317	7.4493e-08
1570	A_42_P484738	CTGF	1.2259	5.2553e-06
4931	A_42_P484738	CTGF	1.2082	1.527e-06
42742	A_44_P512874	CTH	1.1019	0.032529
56249	A_44_P144591	CTHRC1	0.78489	0.00041365
43602	A_44_P144591	CTHRC1	0.77496	0.0011256
41933	A_44_P822447	Ctla2a	0.89825	0.019631
37019	A_44_P822447	Ctla2a	0.89783	0.0069046
7075	A_44_P963812	CTNNAL1	0.77746	1.6559e-05
22347	A_44_P963812	CTNNAL1	0.75768	0.00017874
1871	A_64_P038287	CTNNAL1	0.87774	1.5857e-05
52185	A_43_P11451	CTRB2	1.1069	0.00067507
8715	A_44_P337335	CTRC	1.1765	0.013522
55019	A_44_P337335	CTRC	1.1442	0.026133
34510	A_44_P379012	CTRL	0.9024	8.8047e-05
23680	A_44_P379012	CTRL	0.88355	0.00011283
2907	A_44_P1006058	CTSK	1.2322	0.00016595
45791	A_44_P1006058	CTSK	1.2174	0.0003123
42557	A_43_P12140	CTTN	0.89496	0.00259
27654	A_64_P037804	CTU1	1.3426	0.0036191
27698	A_64_P029322	CTU2	0.90686	1.9291e-06
28890	A_64_P109192	CTXN1	1.145	3.0788e-07
17567	A_44_P937454	CTXN2	0.81193	1.8037e-05
25353	A_64_P109202	CTXN3	0.66071	0.00013763
19752	A_44_P1002173	CUEDC2	0.90401	1.8774e-05
11160	A_64_P088005	CUX1	1.1832	2.9442e-07
62106	A_64_P088005	CUX1	1.1704	4.4623e-07
48177	A_64_P012877	CUX2	1.1002	0.0045431
37976	A_64_P135663	CWC15	0.90395	0.00019178
4409	A_64_P135663	CWC15	0.87806	0.0002474
14606	A_44_P605194	CWC25	1.3623	0.00081565
55725	A_44_P605194	CWC25	1.3245	0.00088065
6967	A_64_P092220	CWC25	1.1548	0.0020175
57775	A_64_P092220	CWC25	1.1404	0.0064149
8212	A_64_P135474	CXCL12	1.1529	0.00062413
42619	A_64_P135474	CXCL12	1.1518	0.00054414
20390	A_64_P136909	CXCL16	0.87739	2.5661e-05
12118	A_64_P136909	CXCL16	0.87194	0.00019842
15813	A_42_P513939	CXorf38	0.902	0.00047993
51735	A_42_P513939	CXorf38	0.90172	3.2059e-06
58061	A_42_P513939	CXorf38	0.90142	0.00011973
32341	A_42_P513939	CXorf38	0.90107	2.3519e-05
34661	A_42_P513939	CXorf38	0.89718	1.4706e-05
44709	A_42_P513939	CXorf38	0.89712	2.8914e-05
40382	A_42_P513939	CXorf38	0.8931	3.92e-06
39346	A_42_P513939	CXorf38	0.88648	0.0030692
20357	A_64_P123792	CXXC5	1.115	0.00050165
19319	A_64_P045812	CYB561D1	1.4735	0.0001421
4528	A_64_P045812	CYB561D1	1.2948	0.0018812
16771	A_64_P099151	CYB5RL	1.1109	0.008901
414	A_64_P084088	CYBRD1	1.2975	0.00023042
41538	A_64_P084088	CYBRD1	1.2746	0.00069417
56124	A_42_P773155	Cyfip2	1.1147	2.1365e-06
31155	A_42_P773155	Cyfip2	1.1126	2.0671e-07
29924	A_42_P773155	Cyfip2	1.1121	5.5964e-07
23294	A_42_P773155	Cyfip2	1.111	2.93e-06
1227	A_42_P773155	Cyfip2	1.109	3.0571e-06
49341	A_42_P773155	Cyfip2	1.1084	4.3269e-06
36581	A_42_P773155	Cyfip2	1.1079	1.2599e-06
44979	A_42_P773155	Cyfip2	1.1067	7.5634e-07
16189	A_42_P773155	Cyfip2	1.1034	1.1828e-06
26092	A_44_P380332	Cyfip2	1.112	2.7276e-05
45321	A_44_P151638	Cyp11b1	3.8436	1.8108e-07
29818	A_44_P151638	Cyp11b1	2.9088	1.5342e-05
46977	A_64_P050748	CYP11B2	2.3989	3.1082e-06
36612	A_64_P050748	CYP11B2	2.0904	7.6078e-06
57932	A_43_P13109	CYP26A1	3.9122	2.3991e-10
13357	A_43_P13109	CYP26A1	3.3523	2.7293e-05
46677	A_42_P693964	CYP26B1	1.4939	2.5762e-07
53875	A_42_P693964	CYP26B1	1.4928	1.9914e-07
44320	A_42_P693964	CYP26B1	1.4896	1.1843e-07
19600	A_42_P693964	CYP26B1	1.4872	3.8762e-07
4243	A_42_P693964	CYP26B1	1.4822	2.8611e-07
30148	A_42_P693964	CYP26B1	1.4809	1.8479e-07
22736	A_42_P693964	CYP26B1	1.4788	1.612e-07
37585	A_42_P693964	CYP26B1	1.4752	4.7112e-07
40778	A_42_P693964	CYP26B1	1.4669	3.6114e-07
53991	A_42_P693964	CYP26B1	1.466	2.6806e-07
15254	A_43_P15847	CYP27A1	1.4594	1.0793e-05
20093	A_43_P15847	CYP27A1	1.363	2.1441e-06
44867	A_64_P155598	Cyp2ab1	0.85508	1.5917e-06
22206	A_64_P048379	CYP2J2	1.1166	0.023922
33863	A_64_P056415	CYP2J2	1.2303	2.4073e-05
38176	A_64_P056415	CYP2J2	1.2283	3.7145e-05
46001	A_64_P113278	CYP2S1	1.1172	0.047503
61580	A_64_P165768	Cyp2t4	0.86231	0.0060311
38866	A_64_P165768	Cyp2t4	0.84872	0.0026672
27122	A_44_P119264	CYP2U1	0.90744	0.024127
28506	A_44_P1037342	CYP3A7	0.8632	0.00037076
17099	A_44_P1037342	CYP3A7	0.862	0.00016138
38765	A_64_P099017	Cyp4f17	0.81718	7.8957e-06
32443	A_64_P099017	Cyp4f17	0.8148	8.4053e-08
32205	A_64_P058850	CYP4F3	0.89997	2.5049e-05
57603	A_64_P058850	CYP4F3	0.89751	1.5511e-06
50205	A_64_P075357	CYR61	1.2155	3.8838e-06
44751	A_64_P137168	CYTH3	1.1123	2.0994e-05
11070	A_64_P137168	CYTH3	1.1122	5.7182e-05
55442	A_64_P133276	DACT2	1.402	1.4443e-06
52937	A_64_P133276	DACT2	1.3692	1.8461e-06
24725	A_43_P14621	DBI	0.88981	5.4808e-06
31942	A_43_P14621	DBI	0.88863	3.1544e-06
5129	A_43_P12085	Dbil5	0.88568	7.5385e-06
16426	A_43_P12085	Dbil5	0.8793	9.6174e-05
62475	A_44_P478284	DBNDD1	0.80717	1.1442e-09
42327	A_44_P478284	DBNDD1	0.80564	7.3898e-10
3199	A_43_P21196	DBR1	1.1144	0.0020644
11807	A_44_P513771	DCAF1	1.2205	0.0021389
46222	A_44_P685554	DCDC2	1.3933	0.0024897
31679	A_44_P685554	DCDC2	1.3089	0.0049723
9342	A_44_P482294	DCK	1.1512	0.034773
27173	A_44_P482294	DCK	1.1407	0.01811
40366	A_44_P172645	Dclk1	1.2596	3.0004e-09
60529	A_44_P172645	Dclk1	1.247	3.5943e-11
35517	A_44_P419275	Dclk1	1.3216	2.264e-08
9894	A_44_P419275	Dclk1	1.3081	6.4339e-07
35027	A_42_P667696	DCLK3	1.229	2.911e-09
24535	A_42_P667696	DCLK3	1.2262	1.6325e-09
39357	A_42_P667696	DCLK3	1.2236	1.5047e-08
4641	A_42_P667696	DCLK3	1.2228	1.1207e-07
61421	A_42_P667696	DCLK3	1.2218	8.7075e-10
38121	A_42_P667696	DCLK3	1.2206	7.0333e-09
53228	A_42_P667696	DCLK3	1.2199	4.8269e-09
32143	A_42_P667696	DCLK3	1.217	1.0938e-08
24992	A_42_P667696	DCLK3	1.2086	1.7251e-08
50620	A_64_P150539	DCLK3	1.4691	1.7964e-05
40375	A_64_P150539	DCLK3	1.4681	2.6207e-06
27661	A_44_P636923	DCP1B	1.1725	4.5445e-05
50264	A_42_P648207	DCTD	0.90427	0.016915
36544	A_42_P648207	DCTD	0.90257	0.038395
17045	A_42_P648207	DCTD	0.89874	0.0027763
61935	A_42_P648207	DCTD	0.8961	0.010227
22732	A_42_P648207	DCTD	0.89312	0.024934
55250	A_42_P648207	DCTD	0.89211	0.019661
29181	A_42_P648207	DCTD	0.89087	0.0036834
52566	A_42_P648207	DCTD	0.88846	0.0046925
58270	A_42_P648207	DCTD	0.88126	0.003915
16507	A_42_P648207	DCTD	0.86782	0.0045139
56042	A_64_P398958	DCUN1D1	0.90139	7.7834e-05
31148	A_64_P398958	DCUN1D1	0.90006	6.9622e-05
62183	A_64_P037279	DCUN1D2	1.1427	0.013558
39285	A_64_P048394	DCUN1D2	1.1908	0.0006841
5553	A_64_P048394	DCUN1D2	1.1613	0.00037693
53781	A_44_P129412	DCX	1.1938	2.496e-07
1948	A_44_P129412	DCX	1.1859	7.9007e-08
22951	A_64_P039818	DCX	1.3272	0.00059925
60792	A_64_P039818	DCX	1.2006	0.00055039
4148	A_43_P12207	DDAH1	0.84886	1.1711e-07
145	A_43_P12207	DDAH1	0.84852	8.9982e-08
2605	A_64_P088814	DDAH1	0.77502	9.153e-07
56212	A_64_P088814	DDAH1	0.76622	5.5791e-08
56878	A_43_P14910	DDC	0.78007	0.00014632
34827	A_43_P14910	DDC	0.77849	0.0001929
5191	A_64_P029797	DDC	0.73022	0.00055254
43898	A_44_P1035148	DDHD1	0.89721	0.0033305
41194	A_64_P102708	DDI2	0.89357	0.0090662
15204	A_64_P059495	DDIT3	0.90366	2.3229e-07
27244	A_44_P465863	DDN	1.8534	1.8327e-08
26938	A_44_P465863	DDN	1.8295	2.048e-07
48029	A_64_P001389	DDO	1.2371	0.0070021
32451	A_64_P001389	DDO	1.1927	0.0042846
59545	A_44_P515494	DDR1	0.84769	0.0031859
16086	A_44_P515494	DDR1	0.82963	0.0092173
58470	A_64_P018076	DDR2	1.3196	0.0049446
24401	A_64_P018076	DDR2	1.1779	0.011309
43687	A_64_P018081	DDR2	1.1235	0.0092748
50928	A_64_P018081	DDR2	1.1075	0.013924
18185	A_64_P055666	DDX41	0.90858	0.00012334
23025	A_64_P058503	DDX41	0.89956	6.0539e-06
319	A_64_P162173	DDX41	0.90817	8.6181e-06
1131	A_64_P162173	DDX41	0.90442	1.305e-05
60194	A_44_P576954	Ddx58	1.1732	8.5956e-05
18396	A_64_P125423	Dear	1.4505	0.016506
27052	A_64_P125423	Dear	1.1863	0.0043804
60944	A_64_P063167	Defb25	0.88805	0.0017715
22425	A_64_P063167	Defb25	0.84124	0.0025537
15309	A_64_P058953	Defb43	0.74749	0.0065426
16520	A_64_P058953	Defb43	0.73519	0.01396
40009	A_43_P12764	DEGS1	0.90804	1.1496e-07
40276	A_64_P147694	DENND1A	1.3271	0.0009131
60561	A_64_P147694	DENND1A	1.301	0.0010325
30180	A_44_P161797	DENND6B	0.90613	3.0067e-07
9635	A_44_P1022711	DEPDC7	0.89941	6.7275e-05
19902	A_44_P1022711	DEPDC7	0.88782	9.3389e-06
7472	A_44_P899127	DEPP1	0.72658	0.0020835
23520	A_43_P11120	DERA	0.88471	0.00012078
48599	A_44_P323900	DERA	0.85536	0.00075281
24049	A_42_P536741	DERL3	0.90786	5.5171e-07
50846	A_42_P536741	DERL3	0.90766	4.5787e-06
43016	A_42_P536741	DERL3	0.90761	7.0824e-08
3839	A_42_P536741	DERL3	0.90488	7.8059e-08
61845	A_42_P536741	DERL3	0.9041	4.383e-06
62825	A_42_P536741	DERL3	0.90268	2.6708e-06
19226	A_44_P384090	DES	1.2074	0.023883
50902	A_64_P077065	DGCR2	1.159	0.0013027
9649	A_44_P545553	DGKB	1.3051	1.0259e-06
6137	A_44_P545553	DGKB	1.2828	1.5598e-06
59056	A_64_P105412	Dgke	1.1607	0.00028482
50068	A_44_P179145	DGKG	1.156	6.7743e-06
13076	A_44_P179145	DGKG	1.1341	1.0982e-05
1663	A_43_P12540	DGKZ	1.104	1.9327e-05
16413	A_43_P12540	DGKZ	1.1015	1.5475e-05
50949	A_64_P000176	DHCR24	1.1455	0.0011035
44237	A_64_P000176	DHCR24	1.1312	0.00012684
27803	A_64_P069872	DHRS13	0.83735	2.2358e-09
56769	A_44_P665075	DHTKD1	1.2818	0.0035868
26379	A_44_P665075	DHTKD1	1.1926	0.0035552
33286	A_44_P547957	DHX8	1.1614	0.00023556
18802	A_44_P547957	DHX8	1.1379	0.0012146
26397	A_44_P142352	DHX9	1.1793	1.7653e-06
53435	A_44_P100009	DIAPH1	1.1144	0.005452
61334	A_42_P757414	DIAPH3	1.4878	8.6741e-05
58630	A_42_P757414	DIAPH3	1.4711	3.4067e-06
3206	A_42_P757414	DIAPH3	1.4514	1.6613e-05
58776	A_42_P757414	DIAPH3	1.4468	1.0179e-05
38846	A_42_P757414	DIAPH3	1.4247	1.8463e-05
42403	A_42_P757414	DIAPH3	1.4063	1.0261e-05
1451	A_42_P757414	DIAPH3	1.3902	7.4844e-05
3179	A_42_P757414	DIAPH3	1.3859	4.4265e-05
40673	A_42_P757414	DIAPH3	1.3663	7.3046e-06
3960	A_42_P757414	DIAPH3	1.347	0.010339
50836	A_64_P111749	DIMT1	1.1307	0.022017
58302	A_64_P155270	DIO2	1.2368	6.5256e-06
19696	A_64_P155270	DIO2	1.2253	5.1987e-06
58216	A_43_P11861	DIO3	3.7498	0.0013363
31914	A_43_P11861	DIO3	3.1934	0.0017604
39944	A_64_P090395	DIP2B	1.1185	2.6244e-05
41710	A_64_P077358	DIP2C	1.2437	3.5654e-05
20634	A_44_P492234	DIRAS2	1.3275	0.00039328
34838	A_44_P492234	DIRAS2	1.2794	5.504e-05
12074	A_64_P084198	DKK3	1.2652	1.6935e-06
38119	A_64_P084198	DKK3	1.2616	1.5465e-06
11549	A_44_P1019291	DLEU7	0.90656	1.6425e-06
62061	A_44_P500906	DLG1	1.1886	4.0427e-05
12867	A_44_P500906	DLG1	1.184	5.129e-05
49751	A_64_P071446	DLG2	1.1839	3.7536e-07
40907	A_64_P071446	DLG2	1.1817	3.0459e-06
4497	A_64_P058734	DLG3	1.1408	8.6401e-05
36941	A_64_P058734	DLG3	1.1371	3.5764e-06
48530	A_64_P114440	DLG3	1.1438	1.6423e-06
8917	A_64_P114440	DLG3	1.1401	8.2974e-06
43853	A_44_P238312	DLG4	1.1478	3.9746e-05
16566	A_44_P238312	DLG4	1.133	0.0013747
30477	A_64_P071213	DLGAP1	1.3468	2.0059e-07
28912	A_64_P071213	DLGAP1	1.3378	1.4524e-06
61435	A_64_P115050	DLGAP1	1.5196	6.4807e-07
36047	A_64_P012264	DLGAP2	1.9766	1.9069e-07
62691	A_64_P165693	DLGAP2	2.4625	1.0618e-06
38402	A_64_P165693	DLGAP2	2.3623	6.5481e-09
22886	A_44_P234129	DLGAP5	0.89229	0.0076676
[truncated: 6,193 more rows]

## Sheet: (sTBI+ILB 5mg) vs sTBI
Probe ref NO	probe ID	gene	FC	raw.pval
38989	A_64_P049401	1300017J02Rik	1.1167	0.00027271
39894	A_64_P161635	1300017J02Rik	1.1265	0.00035276
8585	A_64_P126165	2310039H08Rik	0.74185	1.41e-08
50603	A_64_P092410	2610002M06Rik	1.1818	0.00088521
14640	A_64_P025486	2810021J22Rik	1.2502	0.0067101
13026	A_64_P033270	2810025M15Rik	0.90306	1.39e-06
58567	A_43_P21845	4430402I18Rik	1.239	0.0021643
9240	A_64_P022620	4930467E23Rik (includes others)	1.3696	0.0026338
36312	A_64_P022620	4930467E23Rik (includes others)	1.3507	0.00015957
33426	A_64_P071158	5830473C10Rik	0.81437	4.2e-05
4583	A_64_P071159	5830473C10Rik	0.8062	1.29e-05
11843	A_64_P041625	9830107B12Rik/A530064D06Rik	0.70131	2.53e-05
4268	A_42_P682853	AADAT	1.212	0.0016589
27248	A_42_P682853	AADAT	1.194	0.0019517
15776	A_42_P682853	AADAT	1.1925	0.0002838
41960	A_42_P682853	AADAT	1.1768	0.0015138
3457	A_42_P682853	AADAT	1.175	0.0011907
1367	A_42_P682853	AADAT	1.1704	0.0016574
41527	A_42_P682853	AADAT	1.1654	0.0017753
14850	A_42_P682853	AADAT	1.1646	0.0026065
16797	A_42_P682853	AADAT	1.15	0.0013547
5229	A_42_P682853	AADAT	1.126	0.0085593
43219	A_64_P117909	AARSD1	0.88433	0.0028374
22474	A_64_P117909	AARSD1	0.87726	0.0031461
8188	A_64_P057877	AATK	0.90622	0.00027974
25652	A_64_P057877	AATK	0.9045	0.00021328
10691	A_44_P308925	ABAT	0.90846	0.00045167
10271	A_44_P308925	ABAT	0.88754	5.35e-05
51562	A_44_P323106	ABCA1	1.2003	4.82e-05
10208	A_44_P323106	ABCA1	1.1115	0.039261
15938	A_44_P186951	ABCA7	0.8657	8.82e-06
7551	A_44_P186951	ABCA7	0.85444	3.58e-06
5674	A_64_P010925	Abcb1b	1.1145	1.59e-05
62212	A_64_P039888	Abcb1b	1.1684	0.019941
29536	A_64_P039888	Abcb1b	1.139	0.020241
6508	A_42_P630463	ABCB9	1.1113	0.0042769
61047	A_44_P187005	ABCB9	1.1448	0.0020636
26150	A_64_P057340	ABCC4	1.1047	0.00072523
33456	A_64_P093599	ABCC4	1.1885	0.00016997
8807	A_44_P455479	ABCC9	1.1123	0.0011451
3982	A_44_P455479	ABCC9	1.1122	0.00066304
3475	A_44_P552655	Abcg3	1.1293	7.6e-06
22392	A_44_P552655	Abcg3	1.1196	0.00023754
54014	A_64_P121782	Abcg3	1.1858	0.0040644
17766	A_64_P121782	Abcg3	1.1723	0.0015457
50225	A_44_P342412	ABHD13	1.1794	0.00011083
42350	A_44_P342412	ABHD13	1.1532	0.012913
48661	A_44_P249976	ABHD17B	1.119	0.0012301
11608	A_44_P249976	ABHD17B	1.1105	0.006145
33468	A_42_P675041	ABHD17C	1.1117	1.13e-05
45472	A_42_P675041	ABHD17C	1.1116	1.65e-05
31678	A_42_P675041	ABHD17C	1.1112	7.45e-05
51180	A_42_P675041	ABHD17C	1.1093	7.36e-05
3702	A_42_P675041	ABHD17C	1.1079	5.65e-05
29287	A_42_P675041	ABHD17C	1.1071	1.15e-05
36197	A_42_P675041	ABHD17C	1.1058	3.96e-05
49791	A_42_P675041	ABHD17C	1.1023	6.19e-05
11174	A_42_P675041	ABHD17C	1.1023	0.00017276
62846	A_64_P041421	ABHD2	1.3175	0.016434
41692	A_64_P041421	ABHD2	1.2369	0.00062409
46076	A_43_P19361	ABHD5	1.1158	0.025007
52029	A_44_P289862	ABHD6	1.143	3.43e-05
159	A_44_P289862	ABHD6	1.1423	0.00052167
47080	A_64_P101885	ABI2	1.1742	0.00063136
10649	A_64_P101885	ABI2	1.1304	0.0016878
15394	A_42_P600215	ABRA	1.5455	0.00016437
54200	A_42_P600215	ABRA	1.5264	0.00016927
15220	A_42_P600215	ABRA	1.4782	4.93e-05
9008	A_42_P600215	ABRA	1.45	2.75e-05
51250	A_42_P600215	ABRA	1.434	4.17e-05
12329	A_42_P600215	ABRA	1.4309	0.00014847
35528	A_42_P600215	ABRA	1.4296	2.66e-05
38670	A_42_P600215	ABRA	1.4241	4.96e-05
20345	A_42_P600215	ABRA	1.403	0.00085054
13139	A_42_P600215	ABRA	1.381	5.46e-05
32688	A_64_P087915	ABTB1	0.88627	3.21e-06
39770	A_64_P087915	ABTB1	0.88557	3.97e-07
6525	A_64_P087906	ABTB2	1.1388	0.0012845
19719	A_64_P087906	ABTB2	1.1349	0.0051477
33848	A_42_P606073	ACADVL	0.90376	1.46e-05
14180	A_42_P606073	ACADVL	0.90201	7.85e-06
40960	A_64_P100859	ACAP3	1.1067	0.0024734
24025	A_44_P229887	ACBD4	1.1652	6.01e-05
55422	A_44_P229887	ACBD4	1.1637	0.00020057
17738	A_64_P098230	ACE	0.90181	0.00063844
5660	A_64_P098230	ACE	0.89113	4.33e-05
57922	A_64_P132696	ACE2	1.1784	4.67e-05
60470	A_64_P132696	ACE2	1.1632	8.44e-05
50513	A_64_P002750	ACER3	0.84495	0.00043776
53980	A_64_P002750	ACER3	0.83852	0.00089665
55253	A_44_P153789	ACHE	0.79821	5.66e-06
28913	A_44_P153789	ACHE	0.78471	8.86e-06
37416	A_44_P252483	ACKR3	1.1483	0.00014473
15278	A_44_P252483	ACKR3	1.1461	0.0004682
49796	A_64_P027138	ACKR4	0.89438	0.0027192
21799	A_64_P065368	ACOT4	1.1339	0.0037013
47095	A_64_P067447	ACOT4	1.1231	0.005147
25099	A_64_P067447	ACOT4	1.1215	0.0053446
41784	A_42_P553201	ACP5	1.1444	0.00024813
5839	A_42_P553201	ACP5	1.143	0.0005374
56585	A_42_P553201	ACP5	1.1376	0.00063429
58076	A_42_P553201	ACP5	1.1373	0.00013085
7521	A_42_P553201	ACP5	1.1372	0.00029728
5697	A_42_P553201	ACP5	1.1363	0.00026613
18299	A_42_P553201	ACP5	1.1352	0.00045686
12560	A_42_P553201	ACP5	1.131	0.00033288
38627	A_42_P553201	ACP5	1.1292	0.00059805
19131	A_42_P553201	ACP5	1.1262	0.00034934
32207	A_42_P458494	ACSF2	0.89274	0.00044154
7396	A_42_P458494	ACSF2	0.85674	0.046804
46495	A_42_P654061	ACSL4	1.1076	0.00065177
62326	A_42_P654061	ACSL4	1.1019	0.0005758
3790	A_42_P654061	ACSL4	1.1011	0.00055941
49586	A_64_P151353	ACSM5	1.5463	8.41e-06
35523	A_64_P151353	ACSM5	1.5223	5.49e-06
58438	A_44_P255236	ACTA1	1.1757	0.0057678
9261	A_64_P078862	ACTC1	0.8945	0.00031797
9996	A_64_P078862	ACTC1	0.88869	5.62e-06
54445	A_64_P031691	ACTG2	1.1609	1.38e-05
36521	A_64_P071495	ACTG2	1.1798	0.00010788
2808	A_64_P071495	ACTG2	1.1588	0.00024586
31618	A_43_P21228	ACTL6B	1.1696	1.72e-05
24458	A_43_P21228	ACTL6B	1.1608	8.09e-06
43784	A_64_P032120	ACTN1	1.1757	0.00092001
15145	A_64_P032120	ACTN1	1.1689	0.00098295
12629	A_43_P19706	ACTN2	2.9639	8.92e-06
9314	A_43_P19706	ACTN2	2.2573	0.00076608
22101	A_42_P656495	Actn3	1.1313	0.0015237
62257	A_42_P656495	Actn3	1.1101	0.0011085
15066	A_64_P161057	ACTR3B	1.1636	0.00073978
9727	A_64_P161057	ACTR3B	1.1574	0.00066599
22591	A_64_P136382	ACVR1	1.3795	0.00013076
23241	A_64_P148873	ACVR1B	1.3741	0.0019403
39747	A_64_P148873	ACVR1B	1.3612	0.0020566
33820	A_43_P15824	ACVR2B	1.2654	0.00016589
50274	A_43_P15824	ACVR2B	1.2596	0.00030238
54551	A_42_P540438	ACYP1	0.89845	0.0030927
33517	A_42_P540438	ACYP1	0.89469	0.0025742
24834	A_44_P517650	ADAM17	1.1256	0.009418
8772	A_64_P116301	ADAM33	2.0385	0.00084778
28611	A_64_P116301	ADAM33	1.9438	0.0015024
8582	A_44_P927439	ADAM9	1.2688	0.00022521
52849	A_44_P927439	ADAM9	1.258	0.0004005
30498	A_42_P535644	ADAMTS1	1.2402	9.69e-05
9829	A_42_P535644	ADAMTS1	1.2401	9.02e-05
25576	A_42_P535644	ADAMTS1	1.2368	0.00010589
56714	A_42_P535644	ADAMTS1	1.2347	0.00015379
43188	A_42_P535644	ADAMTS1	1.2266	8.17e-05
19620	A_42_P535644	ADAMTS1	1.2248	0.000166
18434	A_42_P535644	ADAMTS1	1.223	0.00014558
31393	A_42_P535644	ADAMTS1	1.2217	0.00015799
42240	A_42_P535644	ADAMTS1	1.2178	0.00016452
53093	A_42_P535644	ADAMTS1	1.2145	0.00025212
60929	A_42_P558703	ADAMTS15	0.90881	0.00057975
58284	A_42_P558703	ADAMTS15	0.90879	0.0010263
42940	A_42_P558703	ADAMTS15	0.90765	0.0022879
37787	A_42_P558703	ADAMTS15	0.90703	0.0011414
62031	A_42_P558703	ADAMTS15	0.90619	0.0011958
43034	A_42_P558703	ADAMTS15	0.90616	0.0017677
7260	A_42_P558703	ADAMTS15	0.90534	0.00065126
8686	A_42_P558703	ADAMTS15	0.90338	0.00026428
52119	A_44_P206526	ADAMTS2	1.4843	2.1e-05
8217	A_64_P110239	ADAMTS3	1.4108	6.48e-06
3680	A_64_P159175	ADAMTS6	0.90167	0.01586
56724	A_44_P253208	ADAMTS9	1.2073	0.00031423
49571	A_44_P253208	ADAMTS9	1.2032	0.00070532
22917	A_44_P596424	ADAMTSL1	1.6653	0.0040016
57602	A_44_P447650	ADARB1	0.84678	1.57e-06
15454	A_44_P447650	ADARB1	0.84238	1.63e-07
8806	A_64_P065691	ADAT3	1.1214	4.65e-05
23487	A_44_P243826	ADCK5	1.1921	0.0015196
55560	A_44_P243826	ADCK5	1.1585	0.0031788
23492	A_44_P232585	ADCY1	1.1795	0.0042687
61049	A_44_P232585	ADCY1	1.1526	0.0027598
24239	A_64_P036370	ADCY2	1.2064	5.36e-06
2807	A_64_P036370	ADCY2	1.1856	6.91e-05
60392	A_44_P377278	ADCY3	1.1436	0.00069283
27889	A_44_P377278	ADCY3	1.1095	0.005019
35169	A_42_P466362	ADCY8	0.90435	0.016044
417	A_42_P466362	ADCY8	0.901	0.016649
34512	A_42_P466362	ADCY8	0.90067	0.0098161
60155	A_42_P466362	ADCY8	0.89927	0.012325
45511	A_42_P466362	ADCY8	0.89481	0.013223
4336	A_42_P466362	ADCY8	0.89407	0.011959
5150	A_42_P466362	ADCY8	0.89393	0.013495
16818	A_42_P466362	ADCY8	0.89348	0.010881
59289	A_42_P466362	ADCY8	0.89196	0.015166
50866	A_42_P466362	ADCY8	0.89096	0.0099605
47739	A_43_P22744	ADCY9	1.1295	0.00054143
31348	A_43_P22744	ADCY9	1.1206	0.0011392
2348	A_44_P522701	ADCYAP1	1.1324	0.015302
25252	A_44_P522701	ADCYAP1	1.124	0.032643
21805	A_64_P304452	ADGRB1	1.2372	2.72e-05
28396	A_64_P304452	ADGRB1	1.1871	0.0087687
55117	A_44_P211037	ADGRB2	1.1316	8.73e-05
27171	A_44_P211037	ADGRB2	1.1171	3.27e-05
13260	A_64_P165621	ADGRB3	1.173	2.27e-05
44168	A_64_P165621	ADGRB3	1.1714	1.52e-05
26995	A_44_P362749	ADGRE1	1.1688	0.00093445
19869	A_44_P362749	ADGRE1	1.1625	0.0018611
35178	A_44_P464196	ADGRE5	1.1171	0.0020187
29797	A_44_P464196	ADGRE5	1.1027	0.00030187
36096	A_44_P167965	ADGRG1	1.3067	5.38e-05
46190	A_44_P377432	ADGRV1	0.89454	0.0032437
24507	A_64_P088836	ADGRV1	0.89349	0.0026254
21790	A_64_P088836	ADGRV1	0.8899	0.0016009
4051	A_64_P055477	ADH1C	0.85169	0.021087
56327	A_43_P11527	ADM	0.89105	0.00050212
59537	A_43_P11527	ADM	0.89004	0.00027275
32935	A_43_P11527	ADM	0.8882	0.00034421
51395	A_43_P11527	ADM	0.88805	0.00038156
45669	A_43_P11527	ADM	0.88497	0.00028808
18468	A_43_P11527	ADM	0.88226	0.00027598
18300	A_43_P11527	ADM	0.88143	0.00021383
26624	A_43_P11527	ADM	0.87991	0.0001454
18182	A_43_P11527	ADM	0.87949	0.00047619
54015	A_43_P11527	ADM	0.87186	0.00034335
48369	A_44_P137633	ADORA1	0.90843	0.0012862
37309	A_44_P137633	ADORA1	0.90829	0.0017098
42154	A_44_P137633	ADORA1	0.90808	0.0016001
61559	A_44_P137633	ADORA1	0.90778	0.0030963
61219	A_44_P137633	ADORA1	0.90765	0.0015024
40036	A_44_P137633	ADORA1	0.90764	0.0016759
54243	A_44_P137633	ADORA1	0.90735	0.0011874
8600	A_44_P137633	ADORA1	0.90626	0.0017191
25908	A_44_P137633	ADORA1	0.90523	0.002161
7275	A_44_P137633	ADORA1	0.90495	0.0010143
8500	A_44_P368065	ADPRHL1	1.244	0.0096338
62581	A_64_P053790	ADRA1A	1.4831	0.0012917
61398	A_64_P053790	ADRA1A	1.4285	0.00049638
20741	A_64_P138011	ADRA1B	0.80695	0.0015959
13691	A_64_P138011	ADRA1B	0.80343	0.0016345
57941	A_42_P501233	ADRA1D	1.295	0.00011974
55690	A_42_P501233	ADRA1D	1.2936	0.00019348
46993	A_42_P501233	ADRA1D	1.2909	0.0001011
43967	A_42_P501233	ADRA1D	1.2886	0.00012385
5207	A_42_P501233	ADRA1D	1.2831	0.00018942
7485	A_42_P501233	ADRA1D	1.2823	0.00013888
9916	A_42_P501233	ADRA1D	1.2821	0.00015492
29496	A_42_P501233	ADRA1D	1.2807	0.00015652
20457	A_42_P501233	ADRA1D	1.28	0.00011659
23583	A_42_P501233	ADRA1D	1.2787	0.00015926
18590	A_64_P053785	ADRA2A	1.5841	0.00025323
38431	A_64_P053785	ADRA2A	1.5745	4.61e-05
42583	A_64_P138008	ADRA2B	0.90111	1.44e-05
46886	A_64_P138008	ADRA2B	0.90015	3.24e-05
44464	A_64_P054441	ADRA2C	1.507	4.8e-05
49640	A_64_P054441	ADRA2C	1.4882	1.71e-06
46159	A_64_P130105	ADRB1	1.2233	0.01656
23841	A_64_P130105	ADRB1	1.2116	0.019956
6491	A_44_P188280	ADRB2	0.81102	1.9e-05
52968	A_44_P188280	ADRB2	0.80071	1.15e-06
37414	A_64_P024655	AEBP1	1.1826	4.97e-05
31130	A_64_P024655	AEBP1	1.1782	6.64e-05
53623	A_64_P139932	AFAP1L1	1.198	0.0099365
38249	A_43_P21969	AFF3	1.1088	0.010965
45953	A_64_P078393	AFF4	1.133	4.21e-06
17020	A_64_P078393	AFF4	1.1277	3.18e-05
47653	A_43_P14817	AFP	0.80284	0.018166
37104	A_43_P14817	AFP	0.7815	0.013904
60198	A_64_P148852	AGAP2	1.5739	7.11e-06
62735	A_64_P148852	AGAP2	1.5352	1.68e-06
26649	A_42_P583409	AGBL5	0.90751	0.008044
44893	A_44_P421672	AGER	0.89646	0.0037331
25298	A_43_P18275	AGFG1	0.85959	2.44e-06
34624	A_64_P005982	Agfg2	1.1036	0.039214
34856	A_44_P229430	AGGF1	1.1839	0.00032246
11962	A_44_P229430	AGGF1	1.1747	0.0027125
27969	A_44_P492808	AGK	1.1238	0.0074013
51087	A_64_P153338	AGK	1.1823	0.00464
29731	A_64_P153338	AGK	1.131	0.0081464
58026	A_64_P032302	AGO1	1.1633	6.78e-05
35814	A_64_P032302	AGO1	1.1407	1.06e-05
21517	A_64_P112749	AGPS	0.89506	0.010391
55664	A_64_P025069	AGRN	1.1559	0.0012713
40944	A_64_P025069	AGRN	1.1468	0.00047886
60015	A_64_P012198	AGRP	0.87524	0.047174
43190	A_64_P154849	AGT	0.84551	0.00046141
34390	A_64_P154849	AGT	0.84117	0.00040627
2986	A_44_P579385	AHNAK	1.2422	0.0089245
18192	A_64_P082393	AHNAK	1.6222	1.61e-05
35221	A_64_P082393	AHNAK	1.3942	0.0017181
34744	A_64_P147204	AHNAK	1.4965	0.0033269
58928	A_44_P109927	Ahsa2	0.89523	7.32e-06
35000	A_44_P109927	Ahsa2	0.89321	5.96e-08
5466	A_43_P16887	AHSP	0.7919	0.0028676
46371	A_43_P16887	AHSP	0.79077	0.0030925
45600	A_64_P150726	AHSP	0.78188	0.0019927
1021	A_64_P150726	AHSP	0.779	0.0027734
60126	A_64_P150241	AJM1	1.3384	0.00056447
14169	A_64_P150241	AJM1	1.2514	0.028604
2003	A_64_P032604	AK2	0.85614	1.49e-05
38293	A_64_P032604	AK2	0.85084	2.69e-07
4233	A_44_P745269	AK4	1.1066	0.0025958
38920	A_42_P795467	AK7	0.8927	0.025176
15550	A_64_P094065	AKAP11	1.1414	1.14e-05
8780	A_64_P094065	AKAP11	1.1259	1.14e-05
41048	A_44_P183784	AKAP12	0.83725	0.00020671
34769	A_44_P183784	AKAP12	0.83656	0.00028499
56997	A_44_P198535	AKAP12	0.74558	0.0021309
37873	A_64_P004705	AKAP2	0.89273	4.94e-06
51303	A_64_P004705	AKAP2	0.88634	5.62e-05
34650	A_44_P238424	AKAP5	1.5891	1.75e-06
25010	A_44_P238424	AKAP5	1.5622	2.52e-06
50862	A_64_P004725	AKAP7	0.85643	0.0020382
8261	A_64_P004725	AKAP7	0.83662	0.0038125
42060	A_43_P16894	AKIRIN1	1.1127	0.00015397
27158	A_43_P16894	AKIRIN1	1.1113	0.0020599
24317	A_44_P1040926	Akr1c19	1.1953	0.014059
43489	A_44_P1040926	Akr1c19	1.1684	0.031696
52595	A_43_P11754	AKR7A3	0.79437	0.0035785
44383	A_43_P11754	AKR7A3	0.79314	0.0042917
15088	A_43_P15267	AKT2	1.6288	5.01e-05
14661	A_43_P15267	AKT2	1.5257	0.00014352
50918	A_44_P541461	ALAS2	0.79176	5.25e-05
32282	A_44_P541461	ALAS2	0.78922	3.96e-05
32609	A_64_P067659	ALDH1A1	0.84731	0.00026973
37838	A_64_P067659	ALDH1A1	0.84158	0.00022753
8971	A_64_P152149	ALDH3B1	1.1305	0.00019758
17718	A_64_P152149	ALDH3B1	1.126	0.00018846
8866	A_64_P020446	Aldh3b2	1.3836	0.00037922
40313	A_64_P020446	Aldh3b2	1.383	0.00046968
36152	A_44_P241139	Aldh3b3	1.2785	0.00028315
8450	A_64_P004598	Aldh3b3	1.2109	0.0031055
31503	A_64_P093334	Aldh3b3	1.1967	0.0010978
31807	A_64_P028853	ALDOB	1.1016	0.014728
6076	A_64_P064909	ALDOC	0.90667	6.72e-06
3872	A_44_P171128	ALG2	1.1193	0.0017555
927	A_44_P171128	ALG2	1.1057	0.00023432
17139	A_64_P119680	ALKAL2	2.3334	4.88e-07
55115	A_64_P160323	ALKBH1	0.89452	0.048207
41379	A_64_P160323	ALKBH1	0.88611	0.030654
31221	A_64_P057760	ALKBH5	0.90409	1.73e-05
9494	A_64_P057760	ALKBH5	0.88251	0.0004011
29776	A_44_P105034	ALOX5	1.2287	0.00015555
25074	A_44_P105034	ALOX5	1.1775	0.0086775
40021	A_64_P019931	ALOXE3	0.84414	0.0002392
38411	A_64_P019931	ALOXE3	0.83929	9.58e-05
10976	A_43_P11684	ALPL	1.1725	0.0006848
14067	A_43_P11684	ALPL	1.1623	0.0044475
17852	A_64_P081058	ALS2	1.1114	0.014139
49510	A_64_P036850	ALS2CL	1.1515	0.015626
16126	A_43_P14838	ALX1	1.6324	0.00054886
16665	A_43_P14838	ALX1	1.5654	0.00071726
8609	A_44_P243004	AMIGO2	0.83128	0.003035
18894	A_44_P382363	AMN1	1.1536	0.0053557
38419	A_44_P382363	AMN1	1.15	0.0052585
26695	A_64_P040769	AMPH	1.1678	0.00068601
47332	A_43_P20951	ANAPC1	1.2362	0.00017671
43888	A_43_P20951	ANAPC1	1.2117	0.0047322
1333	A_44_P142318	ANAPC7	1.1592	0.00041432
61925	A_44_P142318	ANAPC7	1.153	4.78e-06
37708	A_64_P032668	ANG	0.8922	0.018931
51612	A_64_P032668	ANG	0.88657	0.01325
28804	A_64_P123410	ANG	0.89885	0.016719
32082	A_64_P123410	ANG	0.8814	0.0090096
23369	A_64_P101261	ANGEL2	1.1371	6.9e-07
53400	A_64_P101261	ANGEL2	1.1063	0.0001124
26764	A_44_P466189	ANGPTL2	0.90525	0.0051577
1576	A_44_P466189	ANGPTL2	0.89461	0.028846
9801	A_44_P436284	ANKRD11	1.2271	1.54e-05
9262	A_44_P436284	ANKRD11	1.227	5.72e-05
54720	A_64_P008268	ANKRD12	1.1545	0.00033929
20885	A_64_P008268	ANKRD12	1.1394	2.88e-05
6154	A_64_P397583	ANKRD12	1.123	0.00074492
35026	A_64_P397583	ANKRD12	1.122	5.49e-05
35007	A_44_P171871	ANKRD28	1.1115	0.00021914
37381	A_44_P171871	ANKRD28	1.1061	2.79e-06
15000	A_64_P027508	ANKRD29	0.86695	0.013115
46039	A_64_P027508	ANKRD29	0.8609	0.0031652
34969	A_64_P130967	Ankrd33	0.82566	0.0041373
4055	A_44_P421887	ANKRD33B	2.6301	7.7e-06
25949	A_44_P421887	ANKRD33B	2.2563	1.74e-07
26252	A_42_P664913	ANKRD37	0.87384	1.34e-06
15546	A_42_P664913	ANKRD37	0.87371	1.48e-05
21350	A_42_P664913	ANKRD37	0.87358	8.96e-05
49660	A_42_P664913	ANKRD37	0.86777	4.46e-06
35280	A_42_P664913	ANKRD37	0.86687	2.76e-05
6184	A_42_P664913	ANKRD37	0.86575	2.35e-05
31513	A_42_P664913	ANKRD37	0.86417	1.09e-05
27016	A_42_P664913	ANKRD37	0.86179	4e-06
55070	A_42_P664913	ANKRD37	0.86056	7.45e-06
13988	A_42_P664913	ANKRD37	0.85986	2.29e-05
33178	A_43_P20228	ANKRD49	1.1739	0.0017717
32140	A_43_P20228	ANKRD49	1.1569	0.0046092
7697	A_44_P930629	ANKRD50	1.1463	0.0020328
33669	A_44_P930629	ANKRD50	1.136	0.0001452
61677	A_64_P069442	ANKRD50	1.1605	2.44e-05
44606	A_64_P085772	ANKRD50	1.1662	0.0040522
49809	A_64_P085772	ANKRD50	1.1552	0.0018536
42839	A_64_P082246	ANKRD63	6.7205	6.14e-07
19682	A_64_P078852	ANKRD66	0.88136	0.032688
34825	A_64_P078852	ANKRD66	0.87942	0.022976
48806	A_42_P456080	ANO3	1.4233	1.81e-09
32825	A_42_P456080	ANO3	1.4231	4.94e-11
54032	A_42_P456080	ANO3	1.4202	1.82e-08
9616	A_42_P456080	ANO3	1.4187	8.55e-09
30424	A_42_P456080	ANO3	1.4167	4.76e-10
45294	A_42_P456080	ANO3	1.4143	1.07e-08
1635	A_42_P456080	ANO3	1.4099	6.29e-09
61630	A_42_P456080	ANO3	1.4099	1.08e-08
5841	A_42_P456080	ANO3	1.4075	9.64e-10
28469	A_42_P456080	ANO3	1.4001	9.89e-11
9457	A_44_P133319	ANO3	2.8687	3.37e-05
15137	A_44_P133319	ANO3	1.8942	0.021644
9885	A_42_P628839	ANO6	1.1853	1.19e-06
48213	A_42_P628839	ANO6	1.1751	1.35e-06
29521	A_42_P628839	ANO6	1.1718	1.54e-05
30365	A_42_P628839	ANO6	1.1708	9.65e-06
35212	A_42_P628839	ANO6	1.1707	3.73e-06
24823	A_42_P628839	ANO6	1.1677	5.61e-06
51344	A_42_P628839	ANO6	1.1673	1.55e-07
33885	A_42_P628839	ANO6	1.1585	2.62e-07
467	A_42_P628839	ANO6	1.1567	2.21e-05
401	A_42_P628839	ANO6	1.1476	0.00014042
52832	A_44_P500013	ANPEP	1.6873	0.00026189
13347	A_44_P500013	ANPEP	1.677	0.025096
35835	A_44_P369612	ANTXR2	1.2399	5.34e-06
7020	A_64_P070756	ANXA11	1.1369	2.95e-05
1186	A_64_P070756	ANXA11	1.1353	5.74e-05
26197	A_44_P465660	ANXA4	1.1337	0.0087784
33075	A_44_P465660	ANXA4	1.1202	0.0081622
40886	A_64_P005626	ANXA9	0.55439	0.00016858
54400	A_64_P100516	AOC3	1.2758	9.75e-05
59292	A_64_P100516	AOC3	1.2756	2.5e-05
12299	A_64_P091747	AOX1	0.88474	0.01391
4610	A_64_P091747	AOX1	0.86795	0.0065596
54389	A_43_P15866	AP1G1	1.1667	0.0070027
9645	A_44_P135549	AP1M1	1.1356	0.00015529
39930	A_44_P135549	AP1M1	1.1318	4.6e-05
37231	A_44_P480696	AP1S2	0.88804	0.0064013
17493	A_44_P480696	AP1S2	0.87956	0.0033142
42272	A_64_P138906	AP5S1	1.1335	0.00042809
48590	A_43_P12379	APAF1	1.1321	0.00097378
34572	A_43_P12379	APAF1	1.1309	4.73e-05
35410	A_64_P075234	APBA1	1.1362	0.0021666
10423	A_43_P13529	APBB2	1.2853	0.0025009
50631	A_43_P13529	APBB2	1.2169	0.00077712
41095	A_44_P276106	APC	1.114	0.0034
32421	A_44_P276106	APC	1.1057	0.009846
12475	A_64_P121816	APC2	1.4042	0.0015172
37653	A_64_P121816	APC2	1.3545	1.58e-06
43868	A_44_P471818	APCDD1	1.5201	0.0018408
61977	A_44_P471818	APCDD1	1.3923	0.004125
29185	A_64_P116137	Apeg3	1.1109	0.01692
38969	A_64_P075997	APLF	1.303	1.27e-05
17831	A_64_P075997	APLF	1.2065	0.00027485
47455	A_44_P165692	APMAP	1.1462	0.00032924
55127	A_42_P495969	Apoc1	0.90159	0.048795
16043	A_42_P495969	Apoc1	0.90052	0.044861
58321	A_42_P495969	Apoc1	0.90024	0.047865
3636	A_42_P495969	Apoc1	0.89971	0.045994
56900	A_42_P495969	Apoc1	0.89959	0.041091
16429	A_42_P495969	Apoc1	0.89896	0.047299
54034	A_42_P495969	Apoc1	0.89782	0.042279
29700	A_42_P495969	Apoc1	0.89765	0.043135
47512	A_42_P495969	Apoc1	0.896	0.038518
10150	A_42_P495969	Apoc1	0.89589	0.036863
43472	A_43_P11558	APOD	0.86061	0.0023008
12210	A_43_P11558	APOD	0.85993	0.0018481
43118	A_44_P806840	Apol3	1.1266	4.98e-05
56834	A_44_P806840	Apol3	1.1074	0.018585
26799	A_64_P110838	Apol3	1.111	9.96e-05
49177	A_44_P443500	Apol7e (includes others)	0.7802	0.01185
50714	A_44_P443500	Apol7e (includes others)	0.7707	0.010025
29434	A_64_P005066	Apol7e (includes others)	1.2205	0.0011501
28767	A_64_P111893	Apol9a/Apol9b	1.1039	0.0012888
7282	A_44_P445044	APOLD1	1.1584	0.0022782
28783	A_44_P445044	APOLD1	1.1496	0.0040586
3624	A_44_P274083	AQP11	0.8962	0.0066649
13737	A_44_P274083	AQP11	0.89157	8.49e-06
20682	A_43_P14751	AQP9	0.90732	1.73e-06
19380	A_43_P14751	AQP9	0.90701	4.57e-05
19661	A_64_P037631	AR	1.1101	0.0073087
60092	A_64_P109880	ARAF	0.89804	0.00025569
16347	A_64_P109880	ARAF	0.89277	0.00030634
10132	A_44_P304499	ARAP1	1.1091	0.0057943
27305	A_44_P304499	ARAP1	1.1066	0.0010298
55191	A_44_P118724	ARC	1.5581	5.96e-05
29540	A_44_P118724	ARC	1.5522	6.7e-05
27462	A_44_P118724	ARC	1.5519	6.63e-05
56808	A_44_P118724	ARC	1.5513	7.03e-05
4570	A_44_P118724	ARC	1.548	7.51e-05
42768	A_44_P118724	ARC	1.5464	7.17e-05
33272	A_44_P118724	ARC	1.5463	7.5e-05
48034	A_44_P118724	ARC	1.5433	9.44e-05
5930	A_44_P118724	ARC	1.5413	7.14e-05
35432	A_44_P118724	ARC	1.5413	7.33e-05
49810	A_64_P399127	AREL1	1.1339	3.64e-05
25717	A_44_P348825	Arf2	1.1959	0.0030672
32157	A_44_P348825	Arf2	1.1801	0.0021217
53133	A_43_P20387	ARFGEF1	1.1766	0.0071639
31745	A_42_P758222	ARG1	0.8088	0.0011502
2240	A_42_P758222	ARG1	0.80259	0.0020825
16787	A_42_P758222	ARG1	0.80052	0.0023062
10299	A_42_P758222	ARG1	0.8	0.0019137
23448	A_42_P758222	ARG1	0.79999	0.0017581
18903	A_42_P758222	ARG1	0.79992	0.0017564
32417	A_42_P758222	ARG1	0.79926	0.0012275
15885	A_42_P758222	ARG1	0.7986	0.002073
917	A_42_P758222	ARG1	0.79707	0.0014736
47814	A_42_P758222	ARG1	0.79481	0.0017042
16649	A_44_P296180	ARG2	1.2418	6.49e-05
5913	A_44_P296180	ARG2	1.2238	0.0001145
39851	A_64_P030829	ARHGAP10	1.5915	0.00024055
6361	A_64_P047416	ARHGAP10	1.503	5.5e-05
31357	A_64_P047416	ARHGAP10	1.4841	9.22e-05
22208	A_44_P149720	ARHGAP15	1.4939	0.00014337
30402	A_44_P149720	ARHGAP15	1.4459	0.00022009
21897	A_64_P147605	ARHGAP17	1.1344	0.00097009
43798	A_42_P764466	ARHGAP18	0.86608	0.00075566
47528	A_42_P764466	ARHGAP18	0.86502	3.31e-05
53265	A_42_P764466	ARHGAP18	0.86197	4.52e-05
34414	A_42_P764466	ARHGAP18	0.8604	0.00018275
52278	A_42_P764466	ARHGAP18	0.86005	0.00017082
14156	A_42_P764466	ARHGAP18	0.85911	6.12e-05
61661	A_42_P764466	ARHGAP18	0.8585	0.00025923
58466	A_42_P764466	ARHGAP18	0.85835	3.53e-05
24472	A_42_P764466	ARHGAP18	0.85779	5.19e-06
14509	A_42_P764466	ARHGAP18	0.85747	0.00031847
6996	A_64_P068548	ARHGAP22	0.83888	8e-07
28081	A_64_P068548	ARHGAP22	0.82322	1.39e-06
24822	A_64_P104377	ARHGAP24	0.88336	0.0038662
47436	A_64_P104377	ARHGAP24	0.87156	0.00028295
6033	A_44_P590876	ARHGAP25	1.8583	0.00073421
54148	A_44_P590876	ARHGAP25	1.675	0.00028374
19567	A_64_P048013	ARHGAP28	1.159	0.0015178
44746	A_64_P048013	ARHGAP28	1.1132	0.015303
34851	A_44_P1014420	ARHGAP32	1.1196	0.00057186
31118	A_44_P1014420	ARHGAP32	1.1196	0.0006024
27351	A_44_P545838	ARHGAP4	0.90804	0.0056506
19952	A_44_P283941	ARHGDIB	0.8989	3.18e-06
29570	A_44_P283941	ARHGDIB	0.89814	1.26e-06
32718	A_42_P753675	ARHGDIG	0.89462	2.85e-05
14389	A_42_P753675	ARHGDIG	0.89226	1.62e-05
11880	A_64_P107072	ARHGEF12	1.1219	8.45e-05
50423	A_64_P107072	ARHGEF12	1.1216	5.65e-06
8421	A_43_P18148	ARHGEF17	1.1545	0.0028958
55069	A_43_P18148	ARHGEF17	1.1135	0.012785
40838	A_64_P073545	ARHGEF18	1.1849	0.0015544
40259	A_64_P006093	ARHGEF7	1.1804	0.00012545
26374	A_64_P006093	ARHGEF7	1.1731	0.00046144
24596	A_64_P312700	ARHGEF7	1.3834	0.0015887
11051	A_64_P099094	ARIH2	1.2308	0.01077
51358	A_64_P099094	ARIH2	1.214	0.0016094
2591	A_42_P603536	ARL15	1.1734	1.95e-07
20358	A_42_P603536	ARL15	1.1732	3.36e-06
7131	A_42_P603536	ARL15	1.1717	2.47e-05
29842	A_42_P603536	ARL15	1.1678	1.87e-06
43427	A_42_P603536	ARL15	1.1665	6.63e-06
61298	A_42_P603536	ARL15	1.1644	3.28e-06
17146	A_42_P603536	ARL15	1.1622	1.06e-06
45863	A_42_P603536	ARL15	1.161	3.75e-06
59752	A_42_P603536	ARL15	1.1608	4.5e-06
31436	A_42_P603536	ARL15	1.1585	5.73e-07
7177	A_44_P438442	ARL15	1.6924	6.53e-05
26159	A_42_P759843	Arl4c	0.88708	2.54e-07
50188	A_42_P759843	Arl4c	0.88633	1.51e-06
40865	A_42_P759843	Arl4c	0.88581	1.04e-07
23361	A_42_P759843	Arl4c	0.88566	2.47e-07
43218	A_42_P759843	Arl4c	0.88476	6.49e-07
50842	A_42_P759843	Arl4c	0.88472	1.07e-07
47949	A_42_P759843	Arl4c	0.88302	4.77e-07
14720	A_42_P759843	Arl4c	0.8812	3.95e-07
28991	A_42_P759843	Arl4c	0.88094	4.03e-07
54763	A_42_P759843	Arl4c	0.8805	2.14e-07
39217	A_64_P164315	Arl4c	0.87555	1.95e-07
53813	A_64_P164315	Arl4c	0.86917	1.19e-05
62314	A_64_P069261	ARL4D	1.9723	0.00033076
40647	A_64_P069261	ARL4D	1.9376	0.00026634
45535	A_42_P694928	ARL5C	1.5359	3.94e-08
14062	A_42_P694928	ARL5C	1.4693	0.0011214
18415	A_42_P694928	ARL5C	1.4409	0.0012068
59173	A_42_P694928	ARL5C	1.4151	0.00012343
30645	A_42_P694928	ARL5C	1.4138	7.14e-06
19152	A_42_P694928	ARL5C	1.4041	4.18e-05
59070	A_42_P694928	ARL5C	1.3892	0.00015511
41705	A_42_P694928	ARL5C	1.3849	0.00010958
25187	A_42_P694928	ARL5C	1.3687	3.31e-06
2002	A_42_P694928	ARL5C	1.2515	0.045525
25932	A_42_P509457	ARL6IP4	0.89256	3.57e-07
49848	A_42_P509457	ARL6IP4	0.89182	3.71e-07
17715	A_42_P513461	ARMC10	1.1014	0.00094517
17878	A_64_P153482	ARMC6	1.2298	0.0012249
47862	A_64_P153482	ARMC6	1.1858	0.0016454
52730	A_42_P454206	ARMC8	1.2459	0.00013909
55396	A_42_P454206	ARMC8	1.2022	0.00025741
2218	A_42_P454206	ARMC8	1.2008	0.00023664
22991	A_42_P454206	ARMC8	1.1951	1.35e-05
54922	A_42_P454206	ARMC8	1.1918	0.00073602
49693	A_42_P454206	ARMC8	1.1801	0.00035293
51568	A_42_P454206	ARMC8	1.1796	3.2e-06
15691	A_42_P454206	ARMC8	1.1705	0.00020515
10508	A_42_P454206	ARMC8	1.1683	0.00026281
9189	A_42_P454206	ARMC8	1.1608	0.00010445
20773	A_44_P534695	ARMC8	1.2036	1.14e-05
12874	A_44_P534695	ARMC8	1.1938	5.98e-05
59987	A_64_P136432	ARMCX6	1.126	0.0015783
45020	A_44_P591370	ARNT2	1.1887	2.86e-06
38934	A_44_P591370	ARNT2	1.1816	3.36e-05
9315	A_64_P368731	ARNT2	1.1425	0.010436
29816	A_64_P117345	ARNTL	1.1161	0.011836
16937	A_44_P1013330	ARPP21	1.185	0.00048115
29878	A_64_P047168	ARPP21	1.5555	8.37e-06
9690	A_64_P047168	ARPP21	1.539	9.02e-06
37637	A_64_P000650	ARSA	0.85078	3.29e-06
11382	A_64_P000650	ARSA	0.84634	4.57e-06
19288	A_64_P060569	ARSA	0.81438	3.3e-08
14970	A_64_P152532	ARTN	1.1419	0.0041597
48255	A_64_P152532	ARTN	1.1099	0.002722
9032	A_44_P367253	ARX	1.3001	1.19e-05
18971	A_44_P367253	ARX	1.2719	3.34e-06
15591	A_64_P003719	ASAP1	1.1271	0.0024646
36334	A_64_P003719	ASAP1	1.1086	0.0072738
8154	A_42_P535152	ASAP3	1.1828	0.0048226
11072	A_64_P003219	ASB11	1.4381	0.00030716
62761	A_64_P003219	ASB11	1.3678	5.31e-05
44511	A_44_P124772	ASCC3	1.1193	0.00051272
36004	A_44_P124772	ASCC3	1.1126	8.65e-05
8393	A_64_P023250	ASCL2	1.1664	0.00019456
48632	A_64_P023250	ASCL2	1.1658	0.00012019
41846	A_43_P11437	ASGR1	1.118	0.00027303
25742	A_43_P11437	ASGR1	1.1075	0.0021671
33074	A_44_P109575	ASIC1	1.1057	0.0020642
45952	A_44_P214914	ASIC2	1.2162	0.00079835
28202	A_44_P214914	ASIC2	1.1906	0.00097348
2219	A_64_P011070	ASIC4	1.1831	0.00047393
49198	A_64_P011070	ASIC4	1.1608	0.0029097
23745	A_64_P083034	ASMT	0.83724	0.0032272
42782	A_64_P083034	ASMT	0.83705	6.43e-05
50135	A_64_P032833	ASPA	0.90853	0.0095659
53656	A_64_P148906	ASPG	1.1995	0.00173
34065	A_64_P148906	ASPG	1.1828	0.0020545
50835	A_44_P499271	ASPHD2	1.1747	6.01e-06
59792	A_44_P499271	ASPHD2	1.1669	8.09e-06
60426	A_44_P447373	ASS1	0.78381	5.55e-06
60504	A_44_P447373	ASS1	0.7824	5.5e-06
10475	A_44_P482200	ASTN1	1.2903	3.32e-06
10027	A_44_P482200	ASTN1	1.2777	8.8e-05
25863	A_44_P278509	ATAT1	0.89716	0.00013731
50270	A_43_P11616	ATF3	1.3712	3.06e-05
43505	A_43_P11616	ATF3	1.3533	8.61e-05
55931	A_43_P21414	ATG10	1.1135	0.0089302
53053	A_44_P312890	ATG12	1.1364	0.00029309
13941	A_44_P312890	ATG12	1.1131	0.0064451
27221	A_64_P080652	ATG13	1.1367	0.044849
5957	A_43_P19531	ATG2A	1.2629	0.00024278
1366	A_64_P030724	Atg2b	1.1755	0.00051709
2364	A_43_P21464	ATG4C	1.1074	0.042006
4153	A_64_P114595	ATG4D	0.88917	1.08e-07
36903	A_64_P157934	ATG9A	1.2379	5.74e-05
52923	A_64_P157934	ATG9A	1.2188	0.0016646
54463	A_44_P1033595	ATL3	1.1548	2.24e-05
12980	A_64_P023536	ATN1	1.1119	0.00053926
8117	A_64_P023536	ATN1	1.106	6.11e-05
21139	A_42_P687819	ATOH8	1.3939	0.00021467
15574	A_42_P687819	ATOH8	1.3419	8.37e-05
2629	A_44_P366902	ATP10D	1.1828	0.0027214
41202	A_44_P366902	ATP10D	1.1405	4.06e-05
14057	A_64_P092772	ATP13A5	1.2145	0.0055595
49719	A_42_P783572	ATP1A1	1.1894	0.00019153
20422	A_42_P783572	ATP1A1	1.1892	0.000208
40425	A_64_P125978	ATP2A1	0.56456	3.3e-06
59849	A_64_P125978	ATP2A1	0.55975	1.16e-05
12849	A_42_P522194	ATP2A3	0.87379	0.003491
50792	A_42_P522194	ATP2A3	0.86967	0.0026009
50213	A_42_P522194	ATP2A3	0.86662	0.0008761
32571	A_42_P522194	ATP2A3	0.86567	0.0030778
25854	A_42_P522194	ATP2A3	0.8597	0.001291
26974	A_42_P522194	ATP2A3	0.85527	0.00014853
52727	A_42_P522194	ATP2A3	0.85487	0.0031507
17270	A_42_P522194	ATP2A3	0.85242	0.00089818
50086	A_42_P522194	ATP2A3	0.85061	5.79e-05
42147	A_42_P522194	ATP2A3	0.82959	0.0067144
20833	A_64_P035496	ATP2B3	1.1259	0.00072369
56833	A_44_P388897	ATP2B4	3.4044	9.52e-06
46529	A_64_P094010	ATP2B4	3.0615	2.56e-05
56567	A_64_P094010	ATP2B4	2.5883	0.00016568
22953	A_42_P780997	Atp5e	0.90351	3.45e-06
37215	A_42_P780997	Atp5e	0.90292	2.78e-06
16253	A_44_P216235	Atp5k	0.90801	4.18e-06
11877	A_44_P216235	Atp5k	0.90611	5.14e-06
802	A_44_P184527	ATP5MC2	0.90491	4.98e-05
20715	A_44_P293724	ATP5MD	0.90862	9.78e-06
47780	A_64_P038960	ATP5MF	0.90376	1.26e-06
48641	A_64_P038960	ATP5MF	0.90316	1.44e-06
57935	A_44_P271541	ATP5MG	0.90601	1.05e-06
24437	A_44_P271541	ATP5MG	0.90495	7.59e-07
48067	A_64_P010303	ATP5PF	0.90753	2.46e-07
37988	A_64_P010303	ATP5PF	0.90748	8.55e-07
41056	A_64_P128720	ATP6V0A4	0.79802	0.0060891
25378	A_44_P367952	ATP8A1	1.2231	0.00018766
20147	A_44_P123631	ATP9B	1.2431	5.03e-05
60591	A_44_P123631	ATP9B	1.1932	0.00018848
52154	A_42_P562202	ATPAF1	0.90485	0.0016217
11720	A_44_P997174	ATRX	1.1011	2.13e-05
52491	A_64_P061131	AU041133	0.89527	2.73e-05
52860	A_64_P005254	AUNIP	0.81228	0.00069438
24540	A_64_P067550	AUNIP	0.85593	0.0044842
44298	A_44_P254016	AVP	0.54136	3.26e-09
57552	A_44_P254016	AVP	0.5394	3.96e-08
15262	A_44_P254016	AVP	0.53603	1.5e-09
45394	A_44_P254016	AVP	0.53566	8.41e-09
11827	A_44_P254016	AVP	0.53374	7e-09
24360	A_44_P254016	AVP	0.53363	1.74e-08
62352	A_44_P254016	AVP	0.53324	1.93e-09
62088	A_44_P254016	AVP	0.52864	3.89e-08
58368	A_44_P254016	AVP	0.52485	3.5e-09
57620	A_44_P254016	AVP	0.52316	5.76e-08
28754	A_44_P189026	B3GALNT2	1.1725	0.0019879
47435	A_64_P035709	B3GALT2	1.1683	2.04e-06
52116	A_64_P065932	B3GALT2	1.4671	6.13e-06
37986	A_64_P065932	B3GALT2	1.4435	1.28e-05
6494	A_64_P065939	B3GALT2	1.1309	1.99e-06
39040	A_64_P065939	B3GALT2	1.1247	1.08e-05
24868	A_43_P13017	B3GAT1	1.3683	0.00014398
29738	A_43_P13017	B3GAT1	1.2624	0.0088815
2489	A_44_P975327	B3GNT2	0.89668	0.029376
28906	A_44_P551169	B4GALT4	1.1318	0.00021241
52998	A_44_P551169	B4GALT4	1.1212	6.06e-05
16684	A_64_P001794	B630019K06Rik	1.1152	0.006656
48443	A_64_P001794	B630019K06Rik	1.1144	0.0080639
32777	A_64_P077627	BABAM1	0.89652	5.59e-07
32163	A_64_P077627	BABAM1	0.89449	8.69e-07
17339	A_44_P127467	BACE1	0.8867	0.049439
42271	A_44_P998008	BACE2	1.1196	0.0016834
51086	A_64_P067968	BACH2	1.1042	0.00017056
45490	A_64_P067968	BACH2	1.1021	0.00013907
13528	A_44_P991565	BAD	0.90712	7.51e-07
525	A_44_P1017345	BAG1	0.90372	1.56e-06
49996	A_44_P1017345	BAG1	0.90351	5.38e-06
26561	A_64_P059332	BAG4	1.1482	0.00021201
57789	A_64_P059332	BAG4	1.1366	0.005809
14366	A_43_P10009	BAHD1	1.1097	0.0002337
1291	A_43_P10009	BAHD1	1.1075	0.00041158
43569	A_43_P13057	BAIAP2	1.4111	2.64e-06
39245	A_43_P13057	BAIAP2	1.4037	2.72e-06
7284	A_64_P047993	BAIAP2L2	1.456	2.17e-05
18957	A_44_P217821	BAP1	1.1619	0.0015565
18792	A_44_P217821	BAP1	1.1515	0.0011766
6458	A_64_P021192	BAZ1B	1.1346	0.0061152
54541	A_64_P021192	BAZ1B	1.1213	0.033493
48364	A_64_P071144	BC051142	1.2392	0.0005169
5572	A_42_P453055	BCAM	1.1323	3.37e-05
60834	A_42_P453055	BCAM	1.1082	0.00022639
35754	A_43_P19284	BCAR3	1.2101	0.00021447
53408	A_43_P19284	BCAR3	1.1752	0.00052811
43187	A_64_P039801	BCAS1	0.85896	0.0030616
61752	A_64_P039801	BCAS1	0.85546	0.003324
25983	A_64_P043886	BCAS1	0.88971	0.0031104
11120	A_64_P043886	BCAS1	0.88895	0.0028123
20777	A_64_P043897	BCAS3	1.1143	0.036309
62568	A_44_P352113	BCDIN3D	1.1136	0.0058018
44093	A_43_P12345	BCHE	0.84118	0.0077461
603	A_43_P12345	BCHE	0.80633	0.0066569
28436	A_64_P105903	BCL11A	1.2718	8.71e-05
11306	A_64_P105903	BCL11A	1.2103	8.44e-05
46353	A_44_P185355	BCL11B	2.1836	7.62e-07
5391	A_44_P185355	BCL11B	2.0649	4.66e-07
51579	A_42_P577431	BCL3	1.2337	5.7e-05
11261	A_42_P577431	BCL3	1.2294	0.00017604
37326	A_42_P577431	BCL3	1.2236	0.00018064
8227	A_42_P577431	BCL3	1.2127	0.00020039
6178	A_42_P577431	BCL3	1.2081	0.00082904
54678	A_42_P577431	BCL3	1.2055	0.00032862
42018	A_42_P577431	BCL3	1.1948	0.00017011
40566	A_42_P577431	BCL3	1.1947	0.00017973
13299	A_42_P577431	BCL3	1.1811	0.00059605
51047	A_42_P544898	BCL6B	1.3195	6.68e-05
39997	A_42_P544898	BCL6B	1.3132	0.00015855
35103	A_42_P544898	BCL6B	1.3123	0.00076058
62948	A_42_P544898	BCL6B	1.2871	0.00045021
46801	A_42_P544898	BCL6B	1.279	0.00066141
46658	A_42_P544898	BCL6B	1.2779	0.00063461
41720	A_42_P544898	BCL6B	1.2762	0.00031088
44445	A_42_P544898	BCL6B	1.2584	0.0019738
38764	A_42_P544898	BCL6B	1.2457	0.0007902
14863	A_42_P544898	BCL6B	1.2035	0.0081826
21771	A_64_P075688	BCL7A	1.125	0.00010241
46210	A_64_P116119	Bcl7b	1.1201	0.00084759
24018	A_64_P116119	Bcl7b	1.1181	0.0011025
21040	A_42_P495691	BCL7C	0.90867	7.31e-06
9337	A_64_P132571	BCL9	1.1345	1.09e-05
26923	A_44_P548730	BCL9L	1.5058	0.00038861
7975	A_44_P548730	BCL9L	1.4765	3.11e-05
7026	A_64_P158537	BCLAF1	1.109	3.95e-05
4380	A_44_P831631	BCLAF3	1.1031	0.0009242
38530	A_64_P111599	BCOR	1.2514	0.00097528
60916	A_64_P151700	BCOR	1.3714	0.00033867
15590	A_64_P141405	BCR	0.8916	0.00050356
5449	A_44_P437896	BDNF	1.7085	6.03e-05
57031	A_44_P437896	BDNF	1.6906	6.45e-05
16506	A_44_P437896	BDNF	1.6507	0.00014258
45317	A_44_P437896	BDNF	1.6314	6.45e-06
55427	A_44_P437896	BDNF	1.6074	3.01e-05
24024	A_44_P437896	BDNF	1.5892	5.02e-05
45657	A_44_P437896	BDNF	1.5853	6.04e-05
4088	A_44_P437896	BDNF	1.5668	3.05e-05
29100	A_44_P437896	BDNF	1.5486	3.03e-05
35647	A_44_P437896	BDNF	1.5364	0.00016537
60912	A_64_P027862	BEND3	0.89621	0.026676
24209	A_44_P288794	BFAR	1.1187	0.00010855
32633	A_44_P288794	BFAR	1.1093	0.00023752
58423	A_44_P285694	BFSP1	1.4033	0.00043012
53260	A_44_P285694	BFSP1	1.3096	0.0011228
35874	A_43_P15447	BGLAP	0.67297	1.86e-05
52197	A_43_P15447	BGLAP	0.65949	0.00014349
40759	A_43_P11812	BGN	1.1197	2.97e-05
10260	A_43_P11812	BGN	1.1174	6.19e-05
12789	A_64_P059895	BGN	1.2206	0.0011419
62622	A_64_P059895	BGN	1.2197	0.0017148
34971	A_64_P076217	BHLHE22	1.4821	1.21e-05
17616	A_64_P076217	BHLHE22	1.4612	1.43e-05
19377	A_43_P12768	BHLHE40	1.1388	0.0027397
26052	A_43_P12768	BHLHE40	1.1283	0.0038077
38238	A_44_P463858	Bhlhe41	0.77859	0.00024491
40785	A_44_P463858	Bhlhe41	0.7729	0.00026375
41165	A_44_P535284	BHMT	1.2982	1.78e-06
22083	A_44_P535284	BHMT	1.2617	6.31e-06
10808	A_64_P140598	BICDL1	1.157	0.0030052
32944	A_44_P1030669	BIN1	0.90877	2.68e-05
50030	A_44_P1030669	BIN1	0.90595	2.06e-05
45297	A_64_P089145	BIN2	1.1412	0.018045
61455	A_64_P089145	BIN2	1.1151	0.031454
15698	A_64_P075008	Birc7	0.90169	0.00085974
14404	A_64_P075008	Birc7	0.89978	0.0017232
56972	A_44_P257719	BLM	1.1442	0.00016234
61642	A_44_P233618	BLVRA	1.2199	0.00010481
31728	A_44_P233618	BLVRA	1.207	4.15e-06
6262	A_43_P19066	BLZF1	1.1515	6.25e-05
12618	A_64_P119384	BMP1	1.1629	0.001738
56116	A_64_P119384	BMP1	1.1301	0.041101
40644	A_44_P1013851	BMP2	1.1552	0.00036903
39916	A_44_P1013851	BMP2	1.116	1.11e-05
22183	A_44_P250030	BMP6	1.5558	4.66e-05
47650	A_44_P250030	BMP6	1.5011	9.62e-07
21162	A_64_P151774	BMPER	1.32	0.0011606
27060	A_64_P151774	BMPER	1.3057	0.0018515
32297	A_44_P370855	BMPR2	1.1399	0.00037204
53454	A_44_P370855	BMPR2	1.1397	0.00088412
25542	A_64_P037736	BMX	1.2188	0.0048509
3185	A_64_P025441	BOK	0.77147	1.09e-05
14050	A_64_P025441	BOK	0.76947	8.89e-06
7270	A_64_P101251	BOK	0.75888	1.7e-05
10304	A_42_P484456	BOLA3	0.90808	5.08e-05
20632	A_42_P484456	BOLA3	0.90795	1.85e-05
56126	A_42_P484456	BOLA3	0.90741	2.29e-05
13498	A_43_P16155	BRAF	1.1004	0.00038858
58551	A_64_P048136	BRCA2	1.1176	0.0023489
44646	A_44_P520349	BRDT	1.4235	0.004152
58811	A_44_P520349	BRDT	1.4082	0.0017181
35901	A_44_P607722	BRI3BP	1.1196	0.014272
2246	A_64_P037626	Bricd5	0.86783	0.00088021
50561	A_64_P143251	BRINP2	1.2838	0.00014807
300	A_64_P143251	BRINP2	1.247	5.89e-05
26307	A_64_P161141	BRWD3	1.1026	6.02e-05
57026	A_64_P382253	BRWD3	1.1374	0.00023165
5015	A_64_P052635	BSN	1.1094	0.00028762
29659	A_64_P052635	BSN	1.109	0.00024816
51790	A_64_P052640	BSN	1.358	0.00011372
40359	A_64_P052640	BSN	1.3035	0.001154
34017	A_64_P137461	BSPRY	0.83983	0.00019655
3051	A_64_P137461	BSPRY	0.83789	0.0003649
43313	A_64_P137468	BSPRY	0.8788	0.0066949
31482	A_64_P137468	BSPRY	0.86672	0.0034127
54667	A_44_P193945	BST1	1.3362	0.012603
16158	A_44_P193945	BST1	1.2961	0.0093676
20511	A_64_P079751	BST1	1.3219	0.0037512
34092	A_64_P079751	BST1	1.3001	0.0076367
27573	A_42_P833405	BTAF1	1.1082	5.5e-05
1494	A_44_P607542	BTBD11	0.90536	0.00011311
55732	A_44_P607542	BTBD11	0.89994	0.00041007
10950	A_64_P009803	BTG2	1.1818	9.54e-05
41396	A_64_P009803	BTG2	1.1667	2.41e-05
43819	A_44_P339571	BTG3	1.4626	0.00014801
7059	A_44_P339571	BTG3	1.3797	0.00011308
45774	A_64_P025753	BUB1	1.1051	0.012651
38849	A_44_P455091	BUD13	1.1126	0.015083
30943	A_64_P113209	BZW1	1.1263	0.00029937
34497	A_44_P977085	C10orf53	0.79766	0.0083996
10504	A_64_P044161	C10orf90	0.86959	0.017229
24089	A_64_P071485	C11orf71	0.88885	2.54e-05
30266	A_64_P032806	C11orf84	1.1984	8.22e-05
24384	A_64_P119314	C11orf86	0.84007	0.00062769
25607	A_42_P704583	C11orf98	0.90196	2.89e-06
50705	A_42_P704583	C11orf98	0.90072	2.47e-06
40182	A_42_P704583	C11orf98	0.8997	4.88e-07
56934	A_42_P704583	C11orf98	0.89968	2.36e-06
7062	A_42_P704583	C11orf98	0.89905	5.32e-07
18391	A_42_P704583	C11orf98	0.89857	7.84e-06
60898	A_42_P704583	C11orf98	0.89706	1.15e-06
13747	A_42_P704583	C11orf98	0.89642	4.29e-06
46614	A_42_P704583	C11orf98	0.89613	3.9e-06
33737	A_42_P704583	C11orf98	0.89172	9.35e-07
11199	A_64_P009536	C12orf42	1.2479	0.00091847
57202	A_64_P059710	C12orf73	0.90095	0.0014818
23331	A_64_P163386	C12orf73	0.90221	0.0021457
55576	A_64_P157559	C130060K24Rik	0.57405	1.31e-05
27053	A_64_P157559	C130060K24Rik	0.54149	4.13e-05
29320	A_42_P797013	C16orf71	1.1778	0.0030969
50539	A_42_P797013	C16orf71	1.1541	0.021266
60146	A_42_P797013	C16orf71	1.1504	0.00021809
29428	A_42_P797013	C16orf71	1.1117	0.012854
57388	A_42_P797013	C16orf71	1.1112	0.0017403
55820	A_44_P326183	C16orf87	0.90853	2.15e-06
45895	A_64_P108724	C17orf49	0.90688	7.22e-07
38453	A_64_P163638	C17orf64	0.59165	6.64e-05
58695	A_64_P163638	C17orf64	0.58711	0.00013089
11300	A_44_P558079	C19orf25	1.1128	1.64e-05
58888	A_44_P1003694	C19orf53	0.90838	1.75e-06
2022	A_44_P1003694	C19orf53	0.90797	1.11e-06
55356	A_64_P157474	C19orf66	0.89563	1.48e-06
31737	A_44_P730677	C1orf159	1.1309	0.011947
18658	A_64_P010037	C1orf194	0.88438	6.29e-05
31178	A_64_P097847	C1orf21	1.1696	8.49e-05
36213	A_42_P504358	C1orf210	0.88852	0.030974
32330	A_42_P504358	C1orf210	0.88597	0.028084
12626	A_42_P504358	C1orf210	0.88129	0.034974
37959	A_42_P504358	C1orf210	0.87815	0.04733
60691	A_42_P504358	C1orf210	0.8753	0.045199
3553	A_42_P504358	C1orf210	0.87088	0.02419
17574	A_42_P504358	C1orf210	0.86452	0.02511
7218	A_42_P504358	C1orf210	0.86449	0.016959
58758	A_42_P504358	C1orf210	0.8591	0.026269
28987	A_42_P504358	C1orf210	0.851	0.017741
5348	A_42_P541784	C1orf53	0.8802	0.00017578
59557	A_64_P057687	C1QL3	1.1028	0.00013669
48614	A_64_P105334	C1QTNF5	0.88245	1.17e-05
50375	A_64_P145686	C1QTNF9B	0.76148	0.0094682
4344	A_64_P145686	C1QTNF9B	0.75103	0.011579
9632	A_42_P616287	C1R	1.2932	2.56e-05
11729	A_42_P616287	C1R	1.2712	2.1e-05
16119	A_42_P616287	C1R	1.2687	1.05e-05
56766	A_42_P616287	C1R	1.2678	8.8e-06
61696	A_42_P616287	C1R	1.2626	1.12e-05
40570	A_42_P616287	C1R	1.2603	1.16e-05
19327	A_42_P616287	C1R	1.2602	1.47e-05
53213	A_42_P616287	C1R	1.2601	4.41e-05
48582	A_42_P616287	C1R	1.2555	3.44e-05
26960	A_42_P616287	C1R	1.2512	1.14e-05
39174	A_44_P332422	C1S	1.3741	0.0011807
11434	A_44_P332422	C1S	1.3396	0.0020458
62965	A_64_P222609	C2	1.2034	2.25e-05
9431	A_44_P779296	C20orf96	0.65235	1.62e-05
42204	A_44_P183359	C2CD2L	1.1266	0.00050676
19293	A_44_P183359	C2CD2L	1.1173	0.0017255
4155	A_44_P184955	C2CD3	1.445	0.0081947
16139	A_44_P184955	C2CD3	1.2187	0.0028815
50312	A_64_P000514	C2CD4C	1.6859	0.00031144
50129	A_44_P356596	C2CD5	1.1417	0.0050745
5256	A_64_P074127	C2orf88	0.90682	0.0063878
48433	A_44_P1023538	C3	1.2455	6.93e-08
10180	A_44_P1023538	C3	1.225	1.83e-06
35793	A_64_P053601	C3orf14	0.90337	7.41e-06
1885	A_44_P481892	C3orf58	1.1623	5.28e-05
14643	A_64_P082251	C3orf67	0.87459	0.0056997
12981	A_64_P026316	C4A/C4B	1.1515	2.12e-05
42293	A_64_P026316	C4A/C4B	1.1514	3.44e-05
18747	A_64_P007633	C4BPB	1.1667	0.0010484
845	A_64_P007633	C4BPB	1.1559	0.0016504
41824	A_64_P144567	C4orf47	0.90656	0.00011835
18548	A_64_P149590	C4orf50	0.89251	0.030747
28868	A_42_P572521	C5AR1	1.1732	0.0076379
37029	A_42_P572521	C5AR1	1.155	0.0027144
15502	A_44_P381270	C5orf30	1.2129	0.00025383
46522	A_64_P019798	C5orf34	0.88755	0.00014508
36616	A_64_P264534	C7orf26	1.3019	0.00043666
60151	A_44_P609518	C8orf34	1.3847	8.37e-05
19966	A_64_P223344	C8orf44-SGK3/SGK3	0.87582	0.020414
54381	A_44_P884766	C8orf46	1.2576	1.17e-06
47358	A_64_P053368	C8orf46	1.5158	5e-07
48187	A_64_P115405	C8orf58	0.90145	0.00028789
59393	A_64_P109158	C8orf82	0.90095	5.37e-06
26539	A_64_P091662	C9orf116	0.84631	0.00024422
4791	A_44_P231867	C9orf3	1.1585	0.030066
31433	A_44_P231867	C9orf3	1.1382	0.017692
41158	A_64_P103304	C9orf43	0.79739	0.00019422
23735	A_64_P126230	CA14	0.84773	0.0023679
21577	A_42_P545943	CA2	0.87335	0.001073
52026	A_42_P545943	CA2	0.87326	0.00099993
1907	A_42_P545943	CA2	0.87264	0.0014516
61733	A_42_P545943	CA2	0.87259	0.0010012
57309	A_42_P545943	CA2	0.87218	0.00097419
26576	A_42_P545943	CA2	0.8718	0.00088956
23781	A_42_P545943	CA2	0.87061	0.00079918
2968	A_42_P545943	CA2	0.87027	0.00094578
22687	A_42_P545943	CA2	0.86983	0.0011613
19234	A_42_P545943	CA2	0.86921	0.0013723
16088	A_44_P244851	CA3	2.7537	0.022727
35661	A_64_P021845	CA7	0.90852	0.0011406
49170	A_64_P124354	CA8	0.72666	8.87e-07
62382	A_64_P124354	CA8	0.72618	8.75e-07
49531	A_64_P094362	CABIN1	1.1164	8.61e-06
13011	A_64_P094362	CABIN1	1.1049	9.85e-06
62008	A_64_P142922	CABP1	1.2126	0.0010274
14290	A_64_P142922	CABP1	1.2087	0.0010689
23593	A_64_P067610	CACNA1E	1.4959	0.00029104
49508	A_64_P090712	CACNA1E	1.213	0.0014401
579	A_64_P090712	CACNA1E	1.1704	0.0060033
61910	A_64_P067366	CACNA1H	1.3884	5.09e-05
19066	A_64_P011679	CACNA1S	1.3011	0.010216
23086	A_64_P011679	CACNA1S	1.2504	0.027558
48387	A_64_P093812	CACNA2D1	1.2329	0.00018387
53524	A_64_P093812	CACNA2D1	1.2177	0.00022175
46597	A_44_P257326	CACNA2D3	1.1083	0.007532
10405	A_44_P257326	CACNA2D3	1.1035	0.0083432
22233	A_43_P11929	Cacnb1	1.1521	0.0004875
28902	A_43_P11929	Cacnb1	1.1447	0.00067962
27604	A_64_P064843	Cacnb1	1.1304	0.00018387
25323	A_64_P064843	Cacnb1	1.1247	0.00027722
15650	A_44_P449819	CACNB2	0.87131	0.016352
8315	A_64_P129720	CACNG3	1.3248	6.12e-05
40561	A_64_P129720	CACNG3	1.3228	0.00010417
19401	A_43_P13081	CACNG8	1.2465	0.00061268
18348	A_44_P454645	CADM3	1.1025	0.0007033
33052	A_44_P338381	CADPS2	1.2743	0.00011867
62732	A_44_P338381	CADPS2	1.2551	9.23e-05
6999	A_64_P144968	CALB2	0.68649	0.00016425
51511	A_64_P144968	CALB2	0.68452	0.00020124
32395	A_64_P018766	CALCB	0.84516	0.0016805
43239	A_64_P018766	CALCB	0.83791	0.0014908
25002	A_44_P276276	Cald1	1.2456	0.00023781
45615	A_44_P538870	CALHM2	1.8116	2.56e-06
11309	A_44_P538870	CALHM2	1.711	7.47e-06
32723	A_44_P159430	CALML4	0.7264	0.010895
10640	A_44_P159430	CALML4	0.71677	0.010474
56472	A_64_P098735	CALML4	0.77664	0.037742
38198	A_64_P113867	CALN1	1.5308	2.51e-06
43282	A_64_P113867	CALN1	1.5258	3.16e-06
16977	A_64_P010905	Calr4	1.108	0.0085708
31254	A_64_P084403	CALY	0.89226	7.18e-05
25279	A_64_P084403	CALY	0.89226	9.65e-05
49955	A_44_P101625	CAMK2A	1.298	1.07e-05
2486	A_44_P101625	CAMK2A	1.2861	2.1e-05
18451	A_44_P322860	CAMKK1	1.1259	9.79e-05
58559	A_44_P322860	CAMKK1	1.1252	0.00017235
36071	A_64_P103790	CAMKK1	1.194	9.35e-05
31860	A_64_P103790	CAMKK1	1.179	0.00044172
4421	A_43_P12559	CAMKK2	1.2497	0.0020294
29662	A_43_P12559	CAMKK2	1.2428	0.0026808
15802	A_64_P061677	CAMP	0.70842	6.32e-07
13567	A_64_P061677	CAMP	0.70532	2.74e-06
53028	A_64_P107439	CAMSAP1	1.1419	0.0003322
444	A_64_P107439	CAMSAP1	1.1247	0.00023664
15231	A_64_P152818	CAMTA2	1.1579	0.00014533
3221	A_64_P152818	CAMTA2	1.1491	7.36e-05
40591	A_43_P12967	CAP2	1.1059	0.00022655
28590	A_43_P12967	CAP2	1.1054	0.00018869
57486	A_44_P1032296	CAPG	0.89889	0.0014714
15443	A_44_P1032296	CAPG	0.89579	0.0012826
27142	A_64_P166406	CAPN1	0.87446	7.15e-07
47754	A_64_P166406	CAPN1	0.8727	1.67e-07
12659	A_43_P12631	CAPN10	0.87106	2.66e-05
35406	A_43_P12631	CAPN10	0.87065	2e-05
54328	A_64_P115086	CAPN12	1.5789	0.00013222
40035	A_64_P115086	CAPN12	1.3607	0.00028227
24638	A_64_P053726	CAPN15	1.2041	0.0053395
20181	A_44_P991335	CAPNS2	1.1919	0.0054359
6554	A_44_P991335	CAPNS2	1.1646	0.00068052
62604	A_64_P133632	CARD19	0.8593	5.13e-05
27699	A_64_P133632	CARD19	0.85101	4.89e-05
45932	A_42_P678430	CARD9	0.8081	1.63e-06
3739	A_42_P678430	CARD9	0.80789	1.3e-06
36486	A_44_P1055271	CARMIL3	0.83987	0.00015716
8675	A_64_P088817	CARNS1	0.88058	0.040089
19712	A_42_P636627	CARTPT	0.7834	0.0077258
13243	A_42_P636627	CARTPT	0.78173	0.0096571
55056	A_42_P636627	CARTPT	0.78098	0.010544
14018	A_42_P636627	CARTPT	0.77867	0.0097793
49002	A_42_P636627	CARTPT	0.77632	0.0092373
32955	A_42_P636627	CARTPT	0.77612	0.0076807
10412	A_42_P636627	CARTPT	0.775	0.010096
56199	A_42_P636627	CARTPT	0.77426	0.010869
54811	A_42_P636627	CARTPT	0.77343	0.0088437
16850	A_42_P636627	CARTPT	0.77206	0.0083461
6635	A_64_P049017	CASC3	1.1609	0.0014814
38668	A_64_P158317	CASK	1.1392	0.00011246
37315	A_44_P1028549	CASP4	0.8902	1.93e-06
46909	A_44_P1028549	CASP4	0.87283	7.51e-06
25373	A_64_P001681	CASP8AP2	1.1355	0.00013194
7620	A_64_P001681	CASP8AP2	1.1165	0.00047108
45494	A_44_P238608	CASP9	1.1486	0.00022848
53343	A_44_P238608	CASP9	1.1245	0.0021304
60883	A_64_P205127	CASP9	1.244	0.00075971
12250	A_64_P067035	CASQ1	0.79395	0.00064826
60732	A_64_P067035	CASQ1	0.78293	0.0014173
62245	A_64_P144869	CASQ2	0.57593	4.38e-05
58839	A_64_P144869	CASQ2	0.57516	1.78e-05
46458	A_64_P033510	CASTOR2	1.1537	0.0032513
41164	A_44_P959443	CBFA2T2	1.2801	0.0020974
45626	A_44_P959443	CBFA2T2	1.1135	0.00036143
50800	A_64_P118244	CBFA2T3	1.4589	1.85e-05
38723	A_64_P118244	CBFA2T3	1.4398	1.37e-05
42982	A_64_P009325	CBL	1.2436	1.57e-06
21250	A_64_P009325	CBL	1.2416	1.53e-05
38738	A_64_P042495	CBLN1	0.58101	0.00348
30469	A_64_P042495	CBLN1	0.5744	0.0050956
24111	A_64_P117139	CBLN4	0.72982	0.00011224
23160	A_64_P117139	CBLN4	0.72764	0.00014396
8709	A_64_P036352	CBR1	0.8692	2.58e-05
33330	A_64_P036352	CBR1	0.86786	2.43e-05
3454	A_44_P149406	CBR4	1.2447	0.023263
14905	A_44_P149406	CBR4	1.2094	0.00025138
9506	A_64_P139054	CBX6	1.39	0.00011971
58328	A_64_P139054	CBX6	1.3363	0.00024496
42748	A_64_P136367	CBX8	0.88671	6.63e-08
27219	A_64_P136367	CBX8	0.88603	5.82e-08
44058	A_44_P698144	CCDC106	1.2087	3.32e-05
42113	A_44_P698144	CCDC106	1.1962	1.23e-05
7408	A_64_P062894	CCDC112	1.1998	0.0022084
19548	A_64_P062894	CCDC112	1.1669	3.14e-06
21516	A_64_P137320	CCDC113	0.8938	0.00032047
11336	A_64_P137320	CCDC113	0.89367	0.00022749
56634	A_64_P050293	CCDC115	1.1122	0.0018547
17506	A_64_P039006	CCDC116	1.2783	0.003718
60168	A_64_P039006	CCDC116	1.2341	0.0093117
10496	A_44_P896107	CCDC117	1.2013	0.00060052
53448	A_44_P896107	CCDC117	1.1701	0.0047193
30035	A_64_P019445	CCDC136	0.77984	6.03e-08
30228	A_64_P019445	CCDC136	0.77889	3.93e-08
44504	A_64_P043149	CCDC157	0.79904	0.00025594
47560	A_64_P153301	CCDC160	0.89455	0.031525
57091	A_64_P117171	CCDC167	0.88643	8.47e-05
24521	A_44_P558028	CCDC17	0.88772	0.010043
8948	A_44_P558028	CCDC17	0.86082	0.0052726
34648	A_44_P222761	CCDC171	1.1116	0.011519
23194	A_64_P072382	CCDC171	0.90064	0.016965
3089	A_64_P143281	CCDC177	1.1458	1.71e-06
27608	A_64_P143281	CCDC177	1.1352	3.38e-06
48247	A_44_P856400	CCDC189	1.1263	0.0017255
2975	A_42_P766913	CCDC28B	0.88744	1.65e-06
1510	A_44_P886861	CCDC32	1.1438	0.0003155
29342	A_44_P886861	CCDC32	1.1187	0.00033804
7459	A_64_P061504	CCDC40	0.8857	0.0046894
2658	A_64_P061504	CCDC40	0.88484	0.0069411
18350	A_64_P118249	CCDC42	3.7678	3.58e-05
23784	A_64_P118249	CCDC42	3.4857	5.51e-05
31453	A_64_P055077	CCDC61	0.89422	4.13e-05
29790	A_64_P022248	CCDC62	0.9002	0.00026773
56965	A_64_P022248	CCDC62	0.88993	1.78e-05
27084	A_44_P213175	Ccdc68	0.69887	1.86e-05
34160	A_44_P213175	Ccdc68	0.67158	6.21e-06
11770	A_64_P073043	CCDC71L	1.1561	3.65e-05
27345	A_64_P073043	CCDC71L	1.1538	7.31e-05
42066	A_42_P553706	CCDC8	1.1411	2.8e-05
55668	A_42_P553706	CCDC8	1.1351	0.0009894
9903	A_42_P553706	CCDC8	1.1341	0.00020607
61217	A_42_P553706	CCDC8	1.1294	0.00062042
57777	A_42_P553706	CCDC8	1.1208	8.51e-05
33561	A_42_P553706	CCDC8	1.1167	2.14e-05
8036	A_42_P553706	CCDC8	1.1103	0.025059
8179	A_42_P553706	CCDC8	1.1086	0.00067924
14493	A_64_P082743	CCDC8	1.2291	0.0075842
4969	A_64_P082743	CCDC8	1.1531	0.0024075
56348	A_42_P551104	CCDC80	1.1702	8.38e-07
34579	A_42_P551104	CCDC80	1.1627	4.18e-06
59918	A_42_P551104	CCDC80	1.1626	2.56e-06
27206	A_42_P551104	CCDC80	1.1617	2.66e-07
48514	A_42_P551104	CCDC80	1.1567	2.21e-06
31878	A_42_P551104	CCDC80	1.1564	2.49e-07
42875	A_42_P551104	CCDC80	1.1551	3.49e-07
29489	A_42_P551104	CCDC80	1.1531	1.96e-06
30075	A_42_P551104	CCDC80	1.1472	3.42e-06
18774	A_42_P551104	CCDC80	1.1453	2.43e-06
39744	A_64_P059437	CCDC84	0.84557	1.23e-05
53281	A_64_P140652	CCDC84	0.86103	2.07e-06
24419	A_64_P140652	CCDC84	0.85993	2.78e-06
49226	A_64_P087564	CCDC85A	1.2172	0.00082089
62236	A_64_P087564	CCDC85A	1.2	0.0014241
31773	A_44_P112082	CCDC89	0.88853	0.0012621
5434	A_44_P1030714	CCDC92	0.89418	9.68e-06
32753	A_64_P013932	CCKBR	3.6318	1.56e-06
13233	A_64_P101130	CCKBR	1.813	3.44e-08
62077	A_64_P101130	CCKBR	1.8075	2.18e-08
25208	A_64_P115060	CCL5	0.81458	0.0003468
42989	A_64_P115060	CCL5	0.81097	0.00013088
27438	A_64_P095920	Ccl6	1.1667	0.016909
55514	A_64_P095920	Ccl6	1.108	0.012992
25731	A_44_P477768	CCND2	1.4978	1.08e-06
38196	A_44_P477768	CCND2	1.4713	5.4e-07
31171	A_64_P025963	CCNF	1.1611	0.0022025
61055	A_64_P025963	CCNF	1.1294	0.020017
2540	A_44_P367761	CCNG1	0.84531	0.033149
36791	A_44_P367761	CCNG1	0.84504	0.044543
3214	A_42_P715070	CCNG2	1.1984	5.29e-05
61592	A_42_P715070	CCNG2	1.1899	5.16e-05
27659	A_42_P715070	CCNG2	1.189	9.98e-05
45722	A_42_P715070	CCNG2	1.188	0.00010898
54187	A_42_P715070	CCNG2	1.1862	5.64e-05
11612	A_42_P715070	CCNG2	1.1845	0.00011983
52485	A_42_P715070	CCNG2	1.1844	0.0002486
5694	A_42_P715070	CCNG2	1.1737	2.18e-05
47676	A_42_P715070	CCNG2	1.1723	5e-05
28880	A_42_P715070	CCNG2	1.1668	0.00018205
18790	A_44_P203665	CCNG2	1.1432	0.00017067
43314	A_64_P015099	CCNK	0.89425	0.022407
1621	A_44_P190229	CCNQ	1.1172	0.00050081
5211	A_44_P190229	CCNQ	1.1165	0.00013507
26824	A_64_P150509	CCR10	0.84853	2.97e-05
57068	A_64_P150509	CCR10	0.84045	0.0012891
59284	A_44_P271720	CD151	1.1023	7.86e-05
60547	A_44_P271720	CD151	1.1011	0.00060002
1501	A_64_P049466	CD164L2	0.75266	0.0012615
56159	A_42_P773816	CD1D	1.1377	0.0048733
34292	A_42_P773816	CD1D	1.1126	0.0012795
30058	A_42_P773816	CD1D	1.1081	0.0074072
40310	A_42_P773816	CD1D	1.1063	0.010103
15338	A_42_P773816	CD1D	1.1055	0.019223
39241	A_42_P773816	CD1D	1.1012	0.029555
27412	A_44_P140148	CD248	1.1545	1.39e-05
28389	A_44_P140148	CD248	1.143	7.68e-05
11551	A_44_P1035656	Cd24a	1.2844	6.33e-08
5484	A_44_P1035656	Cd24a	1.2823	1.26e-07
36706	A_44_P807091	CD2BP2	1.131	6e-05
12628	A_44_P807091	CD2BP2	1.1171	0.00015793
21122	A_64_P053675	CD300LF	1.2822	0.0086014
33309	A_64_P053675	CD300LF	1.2309	0.037162
28305	A_64_P054808	CD36	1.1719	0.00032899
1685	A_64_P054808	CD36	1.111	0.013465
60742	A_64_P139173	CD40	1.2004	0.00051063
10985	A_64_P080817	CD44	1.2489	0.00021831
36301	A_44_P289922	CD48	1.1967	0.0002047
38152	A_44_P289922	CD48	1.1798	0.00024322
52907	A_42_P534172	Cd52	0.75529	6.04e-05
51749	A_42_P534172	Cd52	0.73606	7.33e-05
23953	A_44_P549494	CD74	1.1043	0.00053196
10896	A_44_P549494	CD74	1.1037	0.0011284
41865	A_44_P190568	CD83	0.86691	1.34e-05
42176	A_44_P190568	CD83	0.86238	5.08e-05
15901	A_43_P12791	CD93	1.1974	2.55e-05
25217	A_43_P12791	CD93	1.1907	3.2e-05
13255	A_64_P097988	Cd99l2	0.88858	3.23e-07
31980	A_64_P134435	CDC14B	0.8924	0.011551
7690	A_64_P134435	CDC14B	0.88654	0.0072513
49395	A_44_P546180	CDC40	1.1415	0.0024285
43341	A_44_P546180	CDC40	1.1406	0.00014305
48003	A_44_P1019480	CDC42EP2	0.90366	0.01283
12367	A_64_P249128	CDC42EP4	1.2845	0.0037103
27477	A_64_P059192	CDC42EP5	0.89864	0.00024449
22278	A_64_P059192	CDC42EP5	0.89039	0.00035735
43258	A_43_P22746	CDC73	1.3136	0.0020666
28350	A_43_P22746	CDC73	1.2878	0.00033399
11282	A_44_P142242	CDH1	1.547	4.11e-05
14740	A_44_P142242	CDH1	1.5053	2.67e-06
15146	A_44_P961744	CDH11	1.2262	0.00066471
41290	A_44_P961744	CDH11	1.2168	0.00035292
42709	A_64_P052770	CDH11	1.1828	8.21e-06
41049	A_64_P052770	CDH11	1.1698	3.17e-05
23431	A_64_P033974	CDH23	0.73551	0.00030214
57308	A_64_P033974	CDH23	0.72481	0.00080202
40928	A_64_P140736	CDH4	1.1339	0.010532
49345	A_44_P528208	CDH7	0.88385	0.0064534
49607	A_44_P528208	CDH7	0.86547	0.0094423
27325	A_44_P365760	CDH9	1.8931	4.69e-05
1734	A_44_P365760	CDH9	1.7673	0.0031834
7077	A_42_P596050	CDHR1	1.2042	0.021853
58318	A_42_P596050	CDHR1	1.2041	0.022788
55133	A_42_P596050	CDHR1	1.2028	0.021089
39607	A_42_P596050	CDHR1	1.2002	0.020309
14119	A_42_P596050	CDHR1	1.1993	0.022293
10506	A_42_P596050	CDHR1	1.1968	0.024825
24021	A_42_P596050	CDHR1	1.1966	0.01946
19585	A_42_P596050	CDHR1	1.1927	0.025497
21225	A_42_P596050	CDHR1	1.1878	0.025192
7593	A_42_P596050	CDHR1	1.1869	0.028316
54891	A_44_P436191	CDHR2	0.84686	0.00036
47128	A_44_P436191	CDHR2	0.84666	0.00097454
60981	A_42_P510565	CDHR4	0.8887	0.045791
52804	A_42_P510565	CDHR4	0.88467	0.031156
29618	A_42_P510565	CDHR4	0.88401	0.035759
29187	A_42_P510565	CDHR4	0.87989	0.032333
2372	A_42_P510565	CDHR4	0.87864	0.034544
57396	A_42_P510565	CDHR4	0.87863	0.040448
6219	A_42_P510565	CDHR4	0.87748	0.044418
56635	A_42_P510565	CDHR4	0.8767	0.036061
62550	A_42_P510565	CDHR4	0.87532	0.025399
17173	A_42_P510565	CDHR4	0.86869	0.032913
1820	A_42_P580844	CDK1	1.1915	0.0023087
5451	A_42_P580844	CDK1	1.1682	0.017502
14514	A_42_P580844	CDK1	1.1546	0.024403
24185	A_42_P580844	CDK1	1.1546	0.027389
33267	A_42_P580844	CDK1	1.1493	0.038994
23774	A_42_P580844	CDK1	1.1426	0.036393
53070	A_42_P580844	CDK1	1.1407	0.025561
3019	A_42_P580844	CDK1	1.139	0.033237
19743	A_42_P580844	CDK1	1.1204	0.032948
59961	A_42_P733076	CDK12	1.2679	0.00766
39468	A_42_P733076	CDK12	1.2463	0.00017416
56061	A_42_P733076	CDK12	1.2194	0.0084518
30161	A_64_P086550	CDK17	1.1689	0.00021827
58822	A_64_P086550	CDK17	1.1591	0.00020098
48250	A_64_P146682	CDK17	1.1637	0.0001713
6824	A_44_P257563	CDK18	0.90774	0.0092154
30003	A_44_P257563	CDK18	0.88939	0.0028392
43377	A_64_P143091	CDK19	1.1604	0.001347
54406	A_64_P143091	CDK19	1.1213	0.0096564
2971	A_42_P675549	CDK2AP2	0.90038	1.44e-08
62871	A_42_P675549	CDK2AP2	0.8988	1.68e-06
46188	A_64_P031467	CDK5R2	1.1735	7.16e-05
60721	A_64_P031467	CDK5R2	1.1615	0.00011431
34665	A_64_P113443	CDK6	1.2814	0.016511
56788	A_64_P113443	CDK6	1.2245	0.013709
14092	A_44_P137962	CDK9	1.1036	0.0094899
53356	A_44_P183076	CDKL1	0.88138	0.00023446
60803	A_44_P183076	CDKL1	0.87949	0.00031308
57571	A_42_P756350	CDKL3	0.90129	0.0019109
3909	A_42_P756350	CDKL3	0.90028	0.0076071
43915	A_64_P061519	CDKL4	1.5939	6.13e-06
28030	A_64_P061519	CDKL4	1.4311	0.00046601
40172	A_44_P914438	CDKN1A	0.8588	2.22e-06
55679	A_64_P123895	CDKN1A	0.8638	1.8e-05
56476	A_64_P123895	CDKN1A	0.86239	5.3e-05
20724	A_43_P11268	CDKN1B	0.90839	0.0050439
47645	A_43_P11268	CDKN1B	0.90821	0.004916
10529	A_43_P11268	CDKN1B	0.90755	0.0052124
14700	A_43_P11268	CDKN1B	0.90392	0.0062507
9178	A_43_P13144	CDKN2C	1.473	0.00011881
15555	A_64_P001060	Cdkn3	1.3218	0.0015941
43858	A_64_P001060	Cdkn3	1.2351	0.00016534
58539	A_64_P018071	CDR2	0.87557	0.00042809
55075	A_64_P018071	CDR2	0.87519	0.00044704
30766	A_64_P100406	CDS2	1.1015	0.0010633
43230	A_44_P196922	CDYL2	1.2288	0.00087129
40779	A_64_P143817	CDYL2	1.213	0.0057696
24071	A_64_P022889	CEACAM16	0.63808	0.00016491
43993	A_64_P022889	CEACAM16	0.63192	0.00015743
57333	A_64_P157496	CELF2	1.1487	0.00064418
18904	A_64_P157496	CELF2	1.1482	0.00016526
1667	A_44_P180696	CELF5	1.2224	0.0009014
32847	A_44_P180696	CELF5	1.2205	0.00031911
6925	A_44_P527809	Celf6	0.9088	0.023331
21087	A_64_P153926	CELSR2	1.1248	4.31e-06
13947	A_64_P153926	CELSR2	1.121	1.67e-05
5604	A_64_P138281	CENPN	0.87718	0.036991
37862	A_42_P531684	CENPQ	0.9026	0.018129
19837	A_42_P531684	CENPQ	0.90227	0.026694
51598	A_42_P531684	CENPQ	0.89954	0.033138
26360	A_42_P531684	CENPQ	0.89288	0.021142
52155	A_42_P531684	CENPQ	0.88703	0.034415
8478	A_42_P531684	CENPQ	0.8868	0.0053691
10805	A_44_P405847	CEP112	0.76121	0.0090633
6627	A_44_P405847	CEP112	0.73119	0.0069523
54503	A_42_P720155	Cep128	1.2389	0.00039594
35215	A_42_P720155	Cep128	1.2188	0.0015255
61855	A_42_P720155	Cep128	1.2165	0.0011777
52139	A_42_P720155	Cep128	1.1798	0.049772
54657	A_42_P720155	Cep128	1.1326	0.042149
5713	A_64_P073735	Cep128	1.2052	0.0043669
15645	A_44_P506741	CEP131	1.1139	9.65e-05
50774	A_44_P506741	CEP131	1.1065	0.00043196
57635	A_64_P151518	CEP152	1.1118	0.0011653
41905	A_42_P640992	CEP250	0.86254	4.34e-05
51566	A_42_P640992	CEP250	0.86081	7.52e-05
21994	A_44_P293302	CEP57	1.181	0.0002782
39322	A_44_P267501	CEP57L1	0.89512	0.0070234
24504	A_44_P267501	CEP57L1	0.86447	0.011271
52407	A_42_P580618	CEP78	1.1125	0.002468
15070	A_42_P580618	CEP78	1.101	0.0074316
48670	A_42_P729012	CERCAM	0.88773	0.0042026
13751	A_42_P729012	CERCAM	0.88207	0.0051006
22028	A_44_P262645	CERS1	1.3743	4.91e-05
59564	A_64_P105928	CERS4	1.1438	0.0015849
35493	A_64_P105928	CERS4	1.1094	0.010936
40899	A_43_P17622	CERS5	1.1294	0.0011148
30692	A_43_P17622	CERS5	1.1034	0.00057261
28102	A_44_P224987	CERS6	1.1635	0.017997
39551	A_44_P224987	CERS6	1.1387	0.0080765
48933	A_64_P105918	CERS6	1.1416	0.0044218
55873	A_64_P105918	CERS6	1.1106	0.035117
31025	A_64_P042840	CES5A	0.73927	2.9e-07
47081	A_64_P042840	CES5A	0.73626	5.86e-07
47207	A_44_P538921	Cetn4	0.905	0.00069528
29265	A_44_P1025667	CFAP100	0.84226	0.022579
23813	A_44_P1025667	CFAP100	0.82612	0.023441
3492	A_44_P575255	CFAP126	0.83052	0.0074378
15229	A_42_P711464	CFAP45	1.1426	0.0084736
7588	A_64_P029551	CFB	1.1456	0.00021044
11938	A_64_P029551	CFB	1.1408	0.00027315
51611	A_42_P819656	CFH	1.1364	2.9e-07
35180	A_42_P819656	CFH	1.1343	9.54e-08
10046	A_42_P819656	CFH	1.1338	1.66e-06
22223	A_42_P819656	CFH	1.1319	6.88e-08
23804	A_42_P819656	CFH	1.1312	1.84e-07
33670	A_42_P819656	CFH	1.131	5.84e-07
40547	A_42_P819656	CFH	1.1292	1.19e-07
33317	A_42_P819656	CFH	1.1288	6.19e-07
14239	A_42_P819656	CFH	1.125	8.05e-06
44384	A_42_P819656	CFH	1.124	5.29e-08
17228	A_64_P034344	CFH	1.1353	2.89e-06
34301	A_64_P103537	CFTR	3.9903	0.00015912
28708	A_64_P103537	CFTR	3.9605	0.00015635
36743	A_44_P536613	CH25H	1.1088	0.00047797
60764	A_44_P536613	CH25H	1.102	0.00080903
42870	A_44_P386949	CHAMP1	1.23	0.00067627
52954	A_44_P386949	CHAMP1	1.1798	0.0024232
2296	A_64_P055769	CHD5	1.2785	0.0011456
19861	A_64_P055769	CHD5	1.2491	0.0012066
44243	A_44_P485388	CHD7	1.1579	0.012608
29227	A_44_P485388	CHD7	1.1453	0.01748
2569	A_64_P029008	CHDH	1.1165	1.7e-06
24177	A_64_P015607	CHKA	0.89029	6.79e-06
44837	A_64_P015607	CHKA	0.88667	8.7e-06
41626	A_42_P818819	CHKB	0.88728	2.68e-06
40026	A_42_P818819	CHKB	0.88563	2.3e-06
39046	A_42_P818819	CHKB	0.88535	2.48e-07
60988	A_42_P818819	CHKB	0.88486	2.22e-07
39424	A_42_P818819	CHKB	0.88239	2.08e-06
10863	A_42_P818819	CHKB	0.88167	4.52e-07
35381	A_42_P818819	CHKB	0.88166	5.19e-06
13318	A_42_P818819	CHKB	0.88148	5.63e-07
20327	A_42_P818819	CHKB	0.8811	1.38e-07
16512	A_42_P818819	CHKB	0.87644	7.61e-07
40340	A_64_P071659	CHM	0.87146	0.0016385
46875	A_64_P071659	CHM	0.85613	0.00037538
41991	A_64_P071664	CHM	0.90884	0.031727
20118	A_64_P071664	CHM	0.85923	0.00022414
14555	A_43_P16469	CHMP1A	1.1692	0.0026986
60499	A_43_P16469	CHMP1A	1.1623	0.0020682
55023	A_44_P326515	CHMP6	1.189	0.0017918
56976	A_44_P326515	CHMP6	1.1639	0.0002544
56265	A_44_P548507	Chn1	1.1768	1.13e-05
3106	A_64_P024981	Chn1	1.1102	0.00041239
1104	A_64_P024981	Chn1	1.1002	5.26e-05
35738	A_44_P419291	Chn2	0.82621	0.0020693
35923	A_44_P419291	Chn2	0.81796	0.0047609
22810	A_44_P345319	CHRD	1.1662	1.65e-05
24915	A_44_P345319	CHRD	1.1545	9.01e-05
38364	A_44_P278408	CHRDL1	2.3131	0.00021625
56982	A_44_P278408	CHRDL1	2.1262	5.08e-05
39669	A_64_P036499	CHRM1	3.7963	3.81e-07
30298	A_43_P15933	CHRM4	1.6465	8.51e-07
23619	A_43_P15933	CHRM4	1.6224	7.89e-07
57036	A_44_P269085	CHRNA4	0.85286	2.52e-06
19311	A_44_P269085	CHRNA4	0.84721	6.24e-07
59265	A_64_P000529	CHRNB4	0.89433	0.0029496
56902	A_44_P1035007	CHRNE	1.2598	0.0032729
6174	A_44_P1035007	CHRNE	1.1609	0.015562
11364	A_44_P673662	CHST15	1.439	2.96e-05
37911	A_64_P062593	CHST6	0.69511	0.00028963
318	A_64_P062593	CHST6	0.67471	4.94e-05
17866	A_64_P062670	CHST8	0.90692	1.89e-05
60181	A_42_P538268	CHSY1	1.1087	2.14e-06
38378	A_42_P538268	CHSY1	1.1057	4.01e-06
59734	A_42_P538268	CHSY1	1.1056	3.75e-06
32479	A_42_P538268	CHSY1	1.1029	3.44e-06
46352	A_42_P538268	CHSY1	1.1025	1.58e-06
22712	A_42_P538268	CHSY1	1.1021	5.83e-08
44451	A_42_P538268	CHSY1	1.1013	5.26e-07
39683	A_42_P538268	CHSY1	1.1011	1.32e-06
58225	A_64_P011524	CHTF8	1.13	0.0046789
15818	A_64_P017478	CIAPIN1	0.89061	1.31e-06
17179	A_64_P017478	CIAPIN1	0.88889	1.34e-06
48695	A_64_P152753	CIART	0.73062	0.00015136
48107	A_43_P12541	CIB1	0.90518	2.87e-05
22926	A_43_P12541	CIB1	0.90324	2.13e-05
48137	A_64_P128953	CIC	1.2501	1.17e-05
1002	A_64_P128953	CIC	1.2385	0.00094948
55870	A_64_P156333	CIDEA	0.58145	1.58e-07
44077	A_64_P156333	CIDEA	0.57789	1.01e-07
2043	A_64_P129498	CIT	0.87627	6.86e-05
19546	A_64_P129498	CIT	0.87271	5.62e-05
48006	A_64_P048183	CKAP2	1.2505	5.51e-05
29670	A_44_P227023	CLASP1	0.80155	8.14e-05
33114	A_64_P031369	Clasrp	0.88814	6.53e-07
33791	A_64_P031369	Clasrp	0.88774	2.97e-06
2778	A_43_P16403	CLCA1	0.80373	0.024725
31428	A_43_P16403	CLCA1	0.78089	0.02943
38442	A_44_P522492	CLCC1	1.1874	7.73e-05
12885	A_44_P522492	CLCC1	1.1805	0.0018575
54472	A_44_P809374	CLCF1	1.5581	0.0016387
26264	A_43_P11833	CLCN2	1.1484	0.0001056
34803	A_43_P11833	CLCN2	1.1434	0.00031295
31695	A_64_P012432	CLCN2	1.5599	0.00097509
20499	A_64_P084243	CLCN5	0.80763	0.0026582
34165	A_64_P084243	CLCN5	0.80344	0.0013022
13366	A_64_P010363	CLCN7	1.1703	0.0011616
6157	A_64_P010363	CLCN7	1.123	0.0074
14935	A_64_P029878	CLCNKA	1.1576	0.0063843
34956	A_64_P029878	CLCNKA	1.1371	0.0075788
11083	A_64_P138415	CLDN19	0.82144	0.00084772
51140	A_64_P138415	CLDN19	0.81171	0.000326
28304	A_64_P142141	CLDN23	1.1868	0.041462
50568	A_42_P520349	CLEC10A	1.1217	7.67e-05
23280	A_42_P520349	CLEC10A	1.1138	0.015949
19291	A_42_P520349	CLEC10A	1.1117	0.003165
37159	A_42_P520349	CLEC10A	1.1072	0.00034767
49982	A_42_P520349	CLEC10A	1.1057	9.22e-05
60861	A_64_P043719	CLEC14A	1.163	0.0035687
36158	A_64_P101301	Clec4a3	1.174	0.00092071
7187	A_64_P101301	Clec4a3	1.1645	0.00081039
19235	A_64_P114128	CLGN	0.8571	0.0036191
39972	A_64_P054538	CLIC4	0.87855	0.035547
12465	A_64_P054538	CLIC4	0.8276	0.0067687
33497	A_64_P008303	Clip1	1.1418	0.0030783
25319	A_64_P160715	CLIP2	1.1506	0.00094671
1688	A_43_P23317	CLIP4	1.1774	1.54e-05
3253	A_43_P23317	CLIP4	1.1675	9.33e-06
13586	A_64_P039432	CLK1	0.90168	9.87e-07
1474	A_64_P039432	CLK1	0.90074	7.36e-07
45333	A_64_P075337	CLOCK	1.1258	0.03008
7733	A_64_P065235	CLRN1	0.59797	1.58e-05
61574	A_64_P065235	CLRN1	0.57834	6.17e-05
36830	A_44_P448181	CLSTN1	1.3768	5.78e-06
17413	A_44_P448181	CLSTN1	1.3516	1.73e-05
50191	A_64_P094347	CLSTN2	1.6983	0.00020246
21745	A_64_P094347	CLSTN2	1.6671	0.00015183
59032	A_44_P435536	CLSTN3	1.1812	0.0003864
15031	A_44_P435536	CLSTN3	1.1652	0.00059119
16391	A_64_P050865	CLTB	0.90852	1.64e-07
29833	A_64_P029062	CLYBL	0.83598	1.51e-08
34982	A_64_P029062	CLYBL	0.82909	4.03e-07
39451	A_43_P16642	CMAS	0.89629	0.00011065
15595	A_43_P16642	CMAS	0.89619	9.11e-05
20607	A_64_P145306	CMTM4	1.4978	0.00071765
30874	A_64_P135048	CMTM5	0.87402	9.83e-05
52311	A_64_P135048	CMTM5	0.87179	5.85e-05
61590	A_42_P667802	CMTM6	1.2025	0.00048495
10661	A_42_P667802	CMTM6	1.1964	3.11e-05
39617	A_42_P667802	CMTM6	1.1936	0.0005302
50116	A_42_P667802	CMTM6	1.1932	6.98e-05
42441	A_42_P667802	CMTM6	1.1856	0.00012544
23863	A_42_P667802	CMTM6	1.183	3.95e-05
9927	A_42_P667802	CMTM6	1.177	1.01e-05
47153	A_42_P667802	CMTM6	1.1696	3.06e-05
1407	A_42_P667802	CMTM6	1.1679	0.0041878
31477	A_42_P667802	CMTM6	1.1619	5.37e-05
14149	A_42_P601014	CMTM7	0.87256	1.39e-05
17155	A_42_P601014	CMTM7	0.86731	1.12e-05
48961	A_42_P689873	CMTM8	0.9079	0.00028244
62584	A_42_P689873	CMTM8	0.90579	0.00037561
46445	A_42_P689873	CMTM8	0.90374	0.0006317
29339	A_42_P689873	CMTM8	0.90012	0.00013491
22330	A_42_P689873	CMTM8	0.89491	0.00021903
36675	A_44_P581181	CMTR2	1.1325	0.0012957
14900	A_42_P716512	Cmya5	1.6485	7.24e-06
7730	A_42_P716512	Cmya5	1.5932	7.83e-05
37430	A_42_P716512	Cmya5	1.5886	9.55e-06
32379	A_42_P716512	Cmya5	1.5837	1.83e-05
36925	A_42_P716512	Cmya5	1.5784	1.88e-05
4764	A_42_P716512	Cmya5	1.5716	2.57e-05
34663	A_42_P716512	Cmya5	1.5594	1.41e-05
57165	A_42_P716512	Cmya5	1.5528	1.77e-05
37731	A_42_P716512	Cmya5	1.5484	3.11e-05
36320	A_42_P716512	Cmya5	1.5437	5.02e-05
12926	A_64_P105521	Cnbd2	1.2277	0.011275
27716	A_44_P178576	CNKSR2	1.7417	1.6e-07
35437	A_44_P178576	CNKSR2	1.7194	5.81e-08
26405	A_44_P196440	CNKSR2	2.1628	9.49e-05
56919	A_44_P196440	CNKSR2	2.1424	2.56e-05
56636	A_44_P182402	CNKSR3	0.83322	0.012367
51788	A_44_P182402	CNKSR3	0.82731	0.0080786
55141	A_64_P158148	CNKSR3	0.85946	0.025363
32959	A_64_P124249	CNN2	1.2829	0.0096139
21844	A_44_P100207	CNP	0.90552	0.015306
8692	A_44_P100207	CNP	0.90507	0.018561
41064	A_44_P405790	CNPY3	1.236	1.19e-05
51357	A_44_P534154	CNPY4	1.1578	0.0028158
15156	A_44_P534154	CNPY4	1.1475	0.00061932
42706	A_43_P11563	CNR1	1.301	7.24e-07
2859	A_43_P11563	CNR1	1.2955	2.41e-06
42510	A_44_P1030258	CNR1	1.7025	2.59e-06
50390	A_44_P1030258	CNR1	1.6623	1.25e-05
53307	A_44_P1030258	CNR1	1.6581	1.85e-07
51604	A_44_P1030258	CNR1	1.6538	4.99e-05
4559	A_44_P1030258	CNR1	1.6184	1.49e-07
40780	A_44_P1030258	CNR1	1.6083	3.2e-07
12761	A_44_P1030258	CNR1	1.6017	9.68e-09
31305	A_44_P1030258	CNR1	1.5932	3.79e-07
25712	A_44_P1030258	CNR1	1.5697	1.34e-07
5094	A_44_P1030258	CNR1	1.5287	0.00014183
50529	A_44_P389506	CNTLN	1.1498	0.004812
4136	A_44_P255654	CNTNAP2	0.89439	0.0036262
15495	A_64_P037320	Cntnap3	1.3211	0.0043418
30203	A_64_P090005	Cntnap3	1.2119	0.01644
19710	A_44_P410216	CNTNAP4	1.2167	3.47e-05
29309	A_44_P410216	CNTNAP4	1.2072	2.75e-05
47248	A_64_P141424	COA3	0.90472	0.00014498
120	A_64_P141424	COA3	0.89942	5.98e-05
29948	A_64_P109719	COA5	1.1556	0.0001237
51978	A_44_P583834	COBL	2.2077	0.00011107
58840	A_44_P583834	COBL	2.1591	0.00019358
33241	A_44_P385704	COL11A1	0.88635	0.0018272
58708	A_44_P527024	COL11A2	0.90769	1.85e-05
18612	A_44_P527024	COL11A2	0.90524	1.53e-05
13359	A_64_P093234	COL12A1	1.1288	0.00025013
56456	A_64_P093189	COL14A1	1.3662	0.0013114
61118	A_64_P093189	COL14A1	1.356	0.0016654
6972	A_64_P093184	Col15a1/LOC100909752	0.84238	0.001064
54283	A_64_P093184	Col15a1/LOC100909752	0.83556	0.00096534
21779	A_44_P350521	COL1A1	1.187	1.76e-07
30326	A_64_P040278	COL1A1	1.1389	1.27e-05
34852	A_64_P040278	COL1A1	1.1388	7.37e-06
42476	A_43_P12783	COL1A2	1.1786	4.79e-06
32255	A_43_P12783	COL1A2	1.1766	8.19e-06
1940	A_64_P136394	COL20A1	1.2379	0.00033116
61808	A_44_P456479	COL23A1	1.5335	0.00090062
29686	A_44_P456479	COL23A1	1.5314	0.00075774
26773	A_44_P639365	COL24A1	1.7886	0.00040937
623	A_64_P015482	COL26A1	1.1693	0.00057175
57951	A_44_P146518	COL3A1	1.1779	3.52e-06
53780	A_44_P146518	COL3A1	1.1681	4.77e-06
29825	A_42_P633958	COL4A2	1.1194	0.00082251
47404	A_42_P633958	COL4A2	1.1098	0.00092552
9726	A_44_P105448	Col4a5	1.1529	3.87e-05
7713	A_44_P105448	Col4a5	1.1097	0.016207
23114	A_64_P062810	COL4A6	1.2385	8.61e-06
34464	A_64_P009097	COL5A1	1.2298	0.00030266
18143	A_64_P009097	COL5A1	1.1721	0.0016636
7786	A_44_P349553	COL6A1	1.3403	0.0002092
42241	A_44_P349553	COL6A1	1.3188	0.00023066
19316	A_64_P073460	COL6A2	1.1528	1.77e-05
40618	A_64_P073460	COL6A2	1.1509	2.16e-05
25042	A_64_P137075	COL7A1	1.1477	0.0016351
42251	A_44_P140684	COL8A1	1.5917	0.0056706
27478	A_44_P140684	COL8A1	1.5522	0.0094768
1900	A_64_P074649	COL9A1	1.285	0.001851
31777	A_64_P100413	COL9A2	0.88318	0.0010131
40231	A_64_P100413	COL9A2	0.8795	0.0018143
60884	A_64_P020466	COLEC12	1.3503	1.38e-06
17143	A_64_P020466	COLEC12	1.3072	6.69e-06
45357	A_44_P189813	COLGALT1	1.1326	0.00012757
14566	A_44_P189813	COLGALT1	1.1132	7.82e-05
36446	A_64_P189793	COPE	0.89369	7.85e-07
43585	A_64_P189793	COPE	0.89275	5.47e-07
34790	A_42_P546857	COPRS	0.90397	6.34e-06
6225	A_42_P546857	COPRS	0.90394	2.89e-05
40972	A_42_P546857	COPRS	0.90343	1.21e-05
5298	A_42_P546857	COPRS	0.90253	1.15e-05
21017	A_42_P546857	COPRS	0.90171	5.88e-06
26976	A_42_P546857	COPRS	0.90165	5.12e-06
23052	A_42_P546857	COPRS	0.90125	3.53e-06
27426	A_42_P546857	COPRS	0.90056	1.63e-06
22140	A_42_P546857	COPRS	0.89962	1.04e-05
12532	A_42_P546857	COPRS	0.89919	7.94e-06
37527	A_64_P096016	COPS6	0.90597	4.71e-06
44261	A_64_P096016	COPS6	0.90365	6.35e-06
21962	A_42_P813220	COPS9	0.89893	1.41e-06
27664	A_42_P813220	COPS9	0.89831	1.37e-06
23870	A_42_P813220	COPS9	0.89805	1.43e-06
5591	A_42_P813220	COPS9	0.89775	2.24e-06
24190	A_42_P813220	COPS9	0.89732	1.49e-06
16029	A_42_P813220	COPS9	0.89638	1.36e-06
47026	A_42_P813220	COPS9	0.89593	1.4e-06
34890	A_42_P813220	COPS9	0.89584	1.82e-06
21699	A_42_P813220	COPS9	0.89478	6.7e-06
28330	A_42_P813220	COPS9	0.89422	1.45e-06
56046	A_44_P144871	COQ4	1.1404	1.44e-05
32457	A_44_P144871	COQ4	1.1056	0.0048204
55447	A_64_P021281	COQ5	0.90756	2.48e-06
8647	A_64_P021281	COQ5	0.90281	1.19e-06
36313	A_44_P355850	CORO6	0.83366	0.012748
40398	A_44_P355850	CORO6	0.82791	0.0048192
52148	A_44_P345298	CORT	2.5309	7.78e-07
18823	A_44_P345298	CORT	2.3858	7.33e-07
57326	A_64_P013908	COX4I2	0.90453	1.26e-05
31203	A_64_P000131	COX5A	0.87833	2.39e-05
32089	A_64_P000131	COX5A	0.87393	2.7e-05
36821	A_64_P000146	COX5B	0.89934	1.13e-06
13760	A_64_P000146	COX5B	0.89705	2.59e-06
48588	A_44_P432910	COX6A1	0.90781	2.71e-06
51758	A_44_P432910	COX6A1	0.9073	3.84e-06
12338	A_64_P003764	COX6A2	1.1601	0.0020276
13208	A_64_P003764	COX6A2	1.1561	0.002598
6758	A_64_P054182	COX6B1	0.90715	2.09e-06
51404	A_64_P054182	COX6B1	0.90534	1.81e-06
7039	A_64_P078982	COX6B1	0.9088	9.14e-05
44395	A_64_P058266	Cox6c-ps1	0.82852	1.33e-05
5073	A_64_P058266	Cox6c-ps1	0.82699	3.37e-07
33915	A_64_P110309	Cox7a1/LOC687508	0.89093	6.96e-05
6814	A_44_P1038392	Cox7a2/Cox7a2l2	0.89535	6.93e-07
31173	A_44_P1038392	Cox7a2/Cox7a2l2	0.89407	1.78e-06
58042	A_42_P489478	COX7B	0.9049	5.37e-07
1860	A_42_P489478	COX7B	0.90487	5.3e-06
34346	A_42_P489478	COX7B	0.9042	1.22e-06
15253	A_42_P489478	COX7B	0.90356	7.72e-07
21027	A_42_P489478	COX7B	0.90345	1.35e-06
21693	A_42_P489478	COX7B	0.90304	4.63e-06
12919	A_42_P489478	COX7B	0.90266	3.42e-06
22343	A_42_P489478	COX7B	0.90205	3.01e-06
16473	A_42_P489478	COX7B	0.90183	3.1e-06
18589	A_42_P489478	COX7B	0.90038	7.67e-07
59366	A_44_P540570	Cox7c	0.82451	8.97e-06
5927	A_42_P570756	COX8A	0.90618	2.5e-06
41949	A_42_P570756	COX8A	0.90616	2.02e-06
10127	A_42_P570756	COX8A	0.90548	3.71e-06
36802	A_42_P570756	COX8A	0.90473	3.18e-06
42039	A_42_P570756	COX8A	0.90451	3.19e-06
24289	A_42_P570756	COX8A	0.90392	4.7e-06
23915	A_42_P570756	COX8A	0.90354	2.46e-06
32042	A_42_P570756	COX8A	0.90324	2.93e-06
18652	A_42_P570756	COX8A	0.90307	1.63e-06
5288	A_42_P570756	COX8A	0.90217	1.37e-05
6523	A_64_P036440	Cox8b	0.83707	0.00012086
56182	A_64_P036440	Cox8b	0.83273	0.00030842
16375	A_64_P036925	CP	1.3684	1.23e-05
1682	A_64_P036925	CP	1.3616	1.17e-05
27546	A_64_P092201	CP	1.1999	1.81e-07
13608	A_44_P363181	CPD	1.1997	6.09e-06
32942	A_44_P363181	CPD	1.1968	6.48e-06
15791	A_64_P087875	CPEB1	0.84144	2.96e-05
21536	A_64_P087875	CPEB1	0.84096	7.94e-06
5167	A_64_P155910	CPLX3	2.3935	0.00012842
7460	A_64_P155910	CPLX3	2.3651	3.97e-05
55923	A_44_P579132	CPNE4	0.84536	0.012896
37008	A_44_P579132	CPNE4	0.84055	0.010797
32039	A_64_P023078	CPNE4	0.86384	0.0055941
18871	A_64_P023078	CPNE4	0.86152	0.0054776
32836	A_64_P157595	CPNE5	1.4075	7.87e-06
23691	A_64_P157595	CPNE5	1.3975	6.3e-06
7993	A_64_P024725	CPNE6	1.1556	0.0019623
36149	A_64_P157604	CPNE7	0.75759	0.00082921
8586	A_64_P157604	CPNE7	0.75223	0.00091743
52584	A_42_P630572	CPNE8	1.414	5.59e-06
5700	A_42_P630572	CPNE8	1.4003	3.54e-06
2726	A_42_P630572	CPNE8	1.3976	1.79e-05
33683	A_42_P630572	CPNE8	1.3889	8.35e-06
36490	A_42_P630572	CPNE8	1.3821	7.76e-06
34913	A_42_P630572	CPNE8	1.3764	1.55e-05
52979	A_42_P630572	CPNE8	1.3718	9.27e-06
51823	A_42_P630572	CPNE8	1.369	9.78e-05
8068	A_42_P630572	CPNE8	1.3519	9.3e-06
10750	A_42_P630572	CPNE8	1.3419	4.77e-05
44900	A_64_P154218	CPNE8	1.6051	1.67e-05
46375	A_42_P468231	CPNE9	0.78134	9.17e-05
36359	A_42_P468231	CPNE9	0.78027	9.77e-05
9899	A_44_P289378	CPT1B	0.79942	2.68e-05
57428	A_44_P289378	CPT1B	0.78846	2.46e-06
13966	A_44_P311797	CPXM1	1.3634	8.19e-05
32605	A_44_P311797	CPXM1	1.3438	0.00011524
26612	A_42_P740370	CPXM2	1.2634	0.00047987
12345	A_42_P740370	CPXM2	1.2605	0.00046512
49737	A_42_P740370	CPXM2	1.2524	0.0006273
50410	A_42_P740370	CPXM2	1.2503	0.00093884
59758	A_42_P740370	CPXM2	1.246	0.0012812
2258	A_42_P740370	CPXM2	1.2443	0.00066572
12738	A_42_P740370	CPXM2	1.2395	0.00096044
43990	A_42_P740370	CPXM2	1.2337	0.0015187
13739	A_42_P740370	CPXM2	1.2321	0.0010399
15977	A_42_P740370	CPXM2	1.2296	0.001491
51331	A_64_P036991	CPZ	1.1888	0.00059533
53498	A_64_P036991	CPZ	1.1881	0.0009528
5867	A_42_P525886	CRABP1	3.4626	6.39e-06
38999	A_42_P525886	CRABP1	2.9979	6.62e-05
8830	A_42_P525886	CRABP1	2.9927	3.57e-05
62697	A_42_P525886	CRABP1	2.8768	3.02e-05
35334	A_42_P525886	CRABP1	2.6413	2.22e-06
24318	A_42_P525886	CRABP1	2.5832	2.72e-05
44798	A_42_P525886	CRABP1	2.5287	1.3e-06
14960	A_42_P525886	CRABP1	2.4958	9.09e-05
56841	A_42_P525886	CRABP1	2.3462	2.63e-05
6618	A_42_P525886	CRABP1	2.1971	0.0058523
474	A_44_P1043302	Crb3	0.87572	0.020587
35599	A_42_P829251	CREBBP	1.1998	1.37e-05
54112	A_42_P829251	CREBBP	1.1646	0.00010989
26417	A_64_P016901	CREG1	0.81551	1.79e-09
48836	A_64_P016901	CREG1	0.8144	3.91e-08
39510	A_42_P811632	CREG2	1.2504	0.0096801
55400	A_42_P811632	CREG2	1.2313	0.030955
42167	A_42_P811632	CREG2	1.1969	0.014208
39043	A_42_P811632	CREG2	1.1881	0.0027793
58149	A_42_P811632	CREG2	1.1824	0.033436
55737	A_42_P811632	CREG2	1.1568	0.043251
9273	A_42_P811632	CREG2	1.1468	0.034006
10655	A_64_P042278	CREM	0.90189	0.00080593
32664	A_64_P042278	CREM	0.90153	0.0010088
35107	A_64_P042283	CREM	0.90811	0.00038235
38893	A_64_P042283	CREM	0.90782	0.0002181
7890	A_43_P12478	CRH	1.3159	0.023974
50900	A_43_P12478	CRH	1.2332	0.0067441
56186	A_43_P12478	CRH	1.2258	0.011964
54218	A_43_P12478	CRH	1.2145	0.012283
49539	A_43_P12478	CRH	1.2128	0.01603
16813	A_43_P12478	CRH	1.2088	0.017038
19951	A_43_P12478	CRH	1.2019	0.017526
30911	A_43_P12478	CRH	1.1976	0.012006
39299	A_43_P12478	CRH	1.1969	0.011948
38243	A_43_P12478	CRH	1.1925	0.020734
56857	A_44_P104054	CRHBP	2.2192	7.07e-06
41326	A_44_P104054	CRHBP	2.0403	3.33e-05
18462	A_64_P012770	CRHR1	1.5369	0.0025522
19046	A_42_P505070	CRIM1	1.1073	5.09e-06
57132	A_44_P275249	CRK	1.1889	0.011964
18801	A_44_P275249	CRK	1.1169	0.036818
60060	A_64_P056648	CRLF1	0.90822	0.0017691
57385	A_64_P124701	CRLF1	0.89091	9.56e-05
1151	A_64_P124701	CRLF1	0.89027	0.00017926
24894	A_64_P074770	CROCC	1.3554	1.53e-05
48644	A_64_P074770	CROCC	1.3134	0.00053322
32795	A_43_P13262	CRTAC1	1.1876	8.9e-06
39033	A_43_P13262	CRTAC1	1.187	3.02e-06
38798	A_64_P111649	CRTC1	1.1351	0.001562
56870	A_64_P111649	CRTC1	1.1257	0.0053658
30410	A_44_P531758	CRYAB	0.84469	0.00020859
11632	A_44_P531758	CRYAB	0.84268	0.00032834
28601	A_44_P501761	CRYBG2	1.3028	0.00051989
50020	A_44_P501761	CRYBG2	1.2494	0.001433
853	A_43_P12996	CRYM	1.3635	8.23e-06
23433	A_43_P18931	Cryzl2	0.90613	0.0013884
47336	A_43_P18931	Cryzl2	0.89268	0.0017861
56109	A_42_P626447	CSDC2	0.84788	0.00020995
27398	A_42_P626447	CSDC2	0.84669	0.00025282
35366	A_42_P626447	CSDC2	0.84597	6.76e-05
47089	A_42_P626447	CSDC2	0.84596	7.97e-05
29067	A_42_P626447	CSDC2	0.84586	0.0003188
26168	A_42_P626447	CSDC2	0.84574	0.00013465
40024	A_42_P626447	CSDC2	0.84569	0.00043514
41044	A_42_P626447	CSDC2	0.84536	0.00010448
4145	A_42_P626447	CSDC2	0.84265	0.00031149
27677	A_42_P626447	CSDC2	0.84127	0.00018684
42832	A_44_P257582	CSF1R	1.2506	4.96e-05
42475	A_44_P257582	CSF1R	1.1487	0.002735
13005	A_64_P351634	CSF1R	1.4895	0.0021306
18408	A_42_P696084	CSPG4	1.145	4.56e-05
43629	A_42_P696084	CSPG4	1.1433	5.76e-05
45181	A_42_P696084	CSPG4	1.1428	7.96e-05
33750	A_42_P696084	CSPG4	1.1422	6.45e-05
13314	A_42_P696084	CSPG4	1.1402	5.48e-05
8184	A_42_P696084	CSPG4	1.1378	0.00010205
32747	A_42_P696084	CSPG4	1.1375	0.00013103
52623	A_42_P696084	CSPG4	1.1373	0.00010349
37745	A_42_P696084	CSPG4	1.1368	0.00010575
24167	A_42_P696084	CSPG4	1.1308	0.00018643
59484	A_44_P431774	CSRNP1	1.2811	0.00023185
50012	A_44_P431774	CSRNP1	1.2747	0.00022431
20811	A_64_P073934	CSRNP2	1.4495	0.00086272
47201	A_64_P073934	CSRNP2	1.2851	0.0019929
35616	A_64_P130873	CSRNP3	1.1344	4.03e-05
35880	A_64_P130873	CSRNP3	1.1331	1.34e-05
9015	A_43_P11838	CSRP1	0.90778	0.0073023
57015	A_43_P11838	CSRP1	0.90736	0.0060897
30602	A_42_P727191	CSRP2	0.90777	6.01e-06
44793	A_42_P727191	CSRP2	0.90692	1.76e-05
58084	A_42_P727191	CSRP2	0.90661	1.36e-05
10125	A_42_P727191	CSRP2	0.90603	3.79e-06
7241	A_42_P727191	CSRP2	0.90487	3.42e-05
3469	A_42_P727191	CSRP2	0.90478	9.58e-06
60533	A_42_P727191	CSRP2	0.90434	3.99e-05
61670	A_42_P727191	CSRP2	0.90393	5.09e-06
21186	A_42_P727191	CSRP2	0.90247	2.1e-05
17068	A_64_P131693	CST7	0.89647	0.022651
50888	A_64_P131693	CST7	0.81976	0.0043265
13307	A_42_P493567	CTBS	1.1497	4.33e-05
33383	A_42_P493567	CTBS	1.146	9.14e-06
61156	A_42_P493567	CTBS	1.1398	3.65e-06
10568	A_42_P493567	CTBS	1.1385	0.00020535
22067	A_42_P493567	CTBS	1.1335	4.69e-05
34694	A_42_P493567	CTBS	1.1226	0.003221
60242	A_42_P493567	CTBS	1.1212	0.0012873
31142	A_42_P493567	CTBS	1.1189	0.00056858
11539	A_42_P493567	CTBS	1.114	0.0015657
40050	A_42_P493567	CTBS	1.1064	0.00084784
62375	A_44_P1046697	CTDSP1	0.90067	0.00038589
13098	A_42_P671285	Ctdspl	1.6554	0.003087
56741	A_42_P671285	Ctdspl	1.5384	0.0001766
20476	A_42_P671285	Ctdspl	1.5301	0.0038686
24410	A_42_P671285	Ctdspl	1.4915	2.73e-05
37628	A_42_P671285	Ctdspl	1.4738	1.99e-05
17318	A_42_P671285	Ctdspl	1.468	5.7e-05
59955	A_42_P671285	Ctdspl	1.4547	5.49e-05
26663	A_42_P671285	Ctdspl	1.4426	0.00024288
54303	A_42_P671285	Ctdspl	1.4366	0.0002954
39340	A_42_P671285	Ctdspl	1.394	8.65e-05
3071	A_44_P625333	Ctdspl	1.2515	1.31e-05
953	A_44_P625333	Ctdspl	1.2351	2.9e-05
15450	A_42_P484738	CTGF	1.2461	8.86e-07
6395	A_42_P484738	CTGF	1.2456	8.8e-07
53535	A_42_P484738	CTGF	1.2436	1.61e-06
22506	A_42_P484738	CTGF	1.2435	5.97e-06
8979	A_42_P484738	CTGF	1.2419	1.52e-06
56932	A_42_P484738	CTGF	1.2409	2.11e-06
20996	A_42_P484738	CTGF	1.2407	3.51e-06
40819	A_42_P484738	CTGF	1.2377	1.85e-06
1570	A_42_P484738	CTGF	1.2304	4.2e-05
4931	A_42_P484738	CTGF	1.2102	2.72e-05
10477	A_44_P512874	CTH	1.1856	0.028592
42742	A_44_P512874	CTH	1.1267	0.020332
43602	A_44_P144591	CTHRC1	0.83649	0.00024304
56249	A_44_P144591	CTHRC1	0.82598	0.00059683
7075	A_44_P963812	CTNNAL1	0.85941	3.12e-05
22347	A_44_P963812	CTNNAL1	0.83813	0.00049406
1871	A_64_P038287	CTNNAL1	0.87213	9.15e-06
52992	A_64_P038287	CTNNAL1	0.86322	3.13e-05
52185	A_43_P11451	CTRB2	1.1208	0.011272
36360	A_43_P11451	CTRB2	1.1023	0.015837
55019	A_44_P337335	CTRC	1.1858	0.028027
60600	A_43_P11819	CTSC	1.2116	1.57e-07
46706	A_43_P11819	CTSC	1.1939	1.98e-05
2907	A_44_P1006058	CTSK	1.2682	4.39e-06
45791	A_44_P1006058	CTSK	1.2566	8.6e-06
2520	A_44_P428420	CTSZ	1.1281	0.040456
11409	A_44_P428420	CTSZ	1.1117	0.023157
42557	A_43_P12140	CTTN	0.88228	0.014987
27654	A_64_P037804	CTU1	1.3884	0.0019626
33587	A_64_P029322	CTU2	0.90415	1.27e-06
27698	A_64_P029322	CTU2	0.90218	3.16e-07
28890	A_64_P109192	CTXN1	1.1007	0.0012734
17567	A_44_P937454	CTXN2	0.80063	0.00062131
25353	A_64_P109202	CTXN3	0.72763	0.00065678
19752	A_44_P1002173	CUEDC2	0.90692	0.0015855
3946	A_44_P1002173	CUEDC2	0.89592	0.0021541
44144	A_64_P075432	CUX1	1.1007	0.019954
11160	A_64_P088005	CUX1	1.1205	0.001753
62106	A_64_P088005	CUX1	1.1065	0.00528
37976	A_64_P135663	CWC15	0.88333	5.06e-05
4409	A_64_P135663	CWC15	0.87037	1.41e-05
14606	A_44_P605194	CWC25	1.42	9.51e-07
55725	A_44_P605194	CWC25	1.3816	3.76e-07
6967	A_64_P092220	CWC25	1.1895	1.97e-05
57775	A_64_P092220	CWC25	1.1647	0.0013089
33034	A_64_P008406	CX3CR1	0.90609	0.0017447
31067	A_64_P013526	CXADR	1.1135	0.011485
42619	A_64_P135474	CXCL12	1.1826	1.07e-07
8212	A_64_P135474	CXCL12	1.1743	1.08e-08
58103	A_64_P052365	CXorf21	1.1148	0.0025191
20357	A_64_P123792	CXXC5	1.1168	0.0022771
19319	A_64_P045812	CYB561D1	1.5343	0.00025426
4528	A_64_P045812	CYB561D1	1.3649	0.002528
16771	A_64_P099151	CYB5RL	1.1782	0.042133
414	A_64_P084088	CYBRD1	1.4015	8.97e-06
41538	A_64_P084088	CYBRD1	1.3742	1.5e-05
45321	A_44_P151638	Cyp11b1	3.5746	2.86e-05
29818	A_44_P151638	Cyp11b1	2.7045	0.0002136
46977	A_64_P050748	CYP11B2	2.1678	0.00063394
36612	A_64_P050748	CYP11B2	1.8953	0.001975
56582	A_64_P139442	CYP21A2	0.87349	0.0035113
57932	A_43_P13109	CYP26A1	3.9477	0.000592
13357	A_43_P13109	CYP26A1	3.4302	0.0013416
53875	A_42_P693964	CYP26B1	1.4916	3.25e-05
46677	A_42_P693964	CYP26B1	1.4913	3.96e-05
44320	A_42_P693964	CYP26B1	1.4839	3.14e-05
19600	A_42_P693964	CYP26B1	1.4836	2.12e-05
30148	A_42_P693964	CYP26B1	1.4832	3.12e-05
22736	A_42_P693964	CYP26B1	1.4726	3.62e-05
4243	A_42_P693964	CYP26B1	1.4716	5.4e-05
37585	A_42_P693964	CYP26B1	1.467	6.31e-05
53991	A_42_P693964	CYP26B1	1.463	3.92e-05
40778	A_42_P693964	CYP26B1	1.456	5.69e-05
15254	A_43_P15847	CYP27A1	1.4484	0.0017535
20093	A_43_P15847	CYP27A1	1.3653	0.0020449
44867	A_64_P155598	Cyp2ab1	0.81836	1.89e-05
2711	A_64_P048379	CYP2J2	1.2042	0.0066959
22206	A_64_P048379	CYP2J2	1.1529	0.0017772
38176	A_64_P056415	CYP2J2	1.1856	0.00076451
33863	A_64_P056415	CYP2J2	1.1834	0.00066862
17099	A_44_P1037342	CYP3A7	0.85481	0.014492
28506	A_44_P1037342	CYP3A7	0.84998	0.009516
38765	A_64_P099017	Cyp4f17	0.8315	6.14e-05
32443	A_64_P099017	Cyp4f17	0.82675	3.06e-05
32205	A_64_P058850	CYP4F3	0.90398	0.00022818
57603	A_64_P058850	CYP4F3	0.90108	0.00018413
38449	A_64_P127670	CYP4X1	1.1235	0.033039
50205	A_64_P075357	CYR61	1.4934	1.69e-08
4108	A_43_P15432	CYTH1	1.1428	0.011456
25095	A_64_P144944	DAB2	1.2491	0.00019036
47254	A_64_P144944	DAB2	1.1835	0.00042261
55442	A_64_P133276	DACT2	1.3355	9e-05
52937	A_64_P133276	DACT2	1.3079	0.00022665
21348	A_42_P735730	DAPP1	1.2189	0.021518
6696	A_42_P735730	DAPP1	1.1787	0.0012185
6127	A_42_P735730	DAPP1	1.1505	0.026513
50409	A_42_P735730	DAPP1	1.1431	0.00074658
20375	A_42_P735730	DAPP1	1.113	0.0084738
24725	A_43_P14621	DBI	0.87913	4.98e-05
31942	A_43_P14621	DBI	0.8779	3.04e-05
5129	A_43_P12085	Dbil5	0.87782	0.0033609
16426	A_43_P12085	Dbil5	0.86524	0.0018022
42327	A_44_P478284	DBNDD1	0.79305	9.53e-07
62475	A_44_P478284	DBNDD1	0.79103	2.57e-06
5602	A_64_P017188	DBP	0.89973	3.33e-05
9777	A_64_P017188	DBP	0.89932	6.34e-05
16481	A_64_P049827	DBP	0.90261	9.43e-05
3199	A_43_P21196	DBR1	1.1674	0.00062503
11807	A_44_P513771	DCAF1	1.2676	0.00063835
20220	A_64_P009783	Dcaf12l1	1.1091	0.00061816
46222	A_44_P685554	DCDC2	1.4788	0.00077187
31679	A_44_P685554	DCDC2	1.3937	0.0012032
40366	A_44_P172645	Dclk1	1.2224	1.58e-06
60529	A_44_P172645	Dclk1	1.2118	4.35e-07
35517	A_44_P419275	Dclk1	1.2885	9.5e-06
9894	A_44_P419275	Dclk1	1.2839	2.63e-05
35027	A_42_P667696	DCLK3	1.133	0.0025093
24535	A_42_P667696	DCLK3	1.1303	0.0026327
61421	A_42_P667696	DCLK3	1.1295	0.0025769
4641	A_42_P667696	DCLK3	1.1291	0.0026946
53228	A_42_P667696	DCLK3	1.1285	0.002654
38121	A_42_P667696	DCLK3	1.1265	0.0022747
39357	A_42_P667696	DCLK3	1.1246	0.0037447
32143	A_42_P667696	DCLK3	1.1229	0.002362
24992	A_42_P667696	DCLK3	1.1226	0.0030107
50620	A_64_P150539	DCLK3	1.3356	0.00078181
40375	A_64_P150539	DCLK3	1.3278	0.00062262
12902	A_42_P647599	DCN	1.1332	0.00097202
3716	A_42_P647599	DCN	1.1323	0.00098509
48367	A_42_P647599	DCN	1.1293	0.0010701
35854	A_42_P647599	DCN	1.1231	0.0015024
3906	A_42_P647599	DCN	1.1227	0.00078664
33641	A_42_P647599	DCN	1.1212	0.0016479
18763	A_42_P647599	DCN	1.1207	0.001334
39286	A_42_P647599	DCN	1.1185	0.00069206
[truncated: 6,745 more rows]

## Sheet: (sTBI+ILB 15mg) vs sTBI
Probe ref NO	probe ID	gene	FC	raw.pval
38501	A_43_P19484	1600015I10Rik	1.2442	2.9297e-05
52415	A_43_P19484	1600015I10Rik	1.223	4.8579e-05
54107	A_44_P443349	1700009N14Rik	1.1271	0.0023574
8585	A_64_P126165	2310039H08Rik	0.8547	0.032674
18519	A_44_P304469	2410002F23Rik	1.1086	0.012407
50603	A_64_P092410	2610002M06Rik	1.163	0.0040008
14640	A_64_P025486	2810021J22Rik	1.2352	0.0042346
13026	A_64_P033270	2810025M15Rik	0.90338	0.020584
58567	A_43_P21845	4430402I18Rik	1.273	0.00091178
36312	A_64_P022620	4930467E23Rik (includes others)	1.3687	0.0092082
9240	A_64_P022620	4930467E23Rik (includes others)	1.297	0.043319
33426	A_64_P071158	5830473C10Rik	0.89673	0.0051274
4583	A_64_P071159	5830473C10Rik	0.90097	0.0045081
50761	A_64_P140636	9030612E09Rik	1.1431	0.00043505
3893	A_44_P791165	A930017M01Rik	1.211	0.040122
4268	A_42_P682853	AADAT	1.2523	0.024794
1367	A_42_P682853	AADAT	1.1862	0.018914
15776	A_42_P682853	AADAT	1.1785	0.0011183
27248	A_42_P682853	AADAT	1.1782	0.0044001
41960	A_42_P682853	AADAT	1.1657	0.0012567
3457	A_42_P682853	AADAT	1.1572	0.0022623
41527	A_42_P682853	AADAT	1.1419	0.0041257
16797	A_42_P682853	AADAT	1.14	0.0041722
14850	A_42_P682853	AADAT	1.1396	0.0086444
5229	A_42_P682853	AADAT	1.1393	0.0090949
33783	A_43_P17957	AAMDC	1.166	0.0031595
51562	A_44_P323106	ABCA1	1.1676	0.015449
15938	A_44_P186951	ABCA7	0.86253	1.2147e-05
7551	A_44_P186951	ABCA7	0.85581	1.084e-05
26150	A_64_P057340	ABCC4	1.1401	2.3854e-05
32581	A_64_P057340	ABCC4	1.1182	1.0845e-05
33456	A_64_P093599	ABCC4	1.1856	1.8027e-05
8807	A_44_P455479	ABCC9	1.1176	0.00035891
3982	A_44_P455479	ABCC9	1.1074	0.0010084
36522	A_64_P133973	ABCD1	1.112	0.001107
54014	A_64_P121782	Abcg3	1.1203	0.023432
50225	A_44_P342412	ABHD13	1.1769	0.0018243
42350	A_44_P342412	ABHD13	1.152	0.0048152
43397	A_44_P777899	ABHD13	1.1043	0.0028981
11608	A_44_P249976	ABHD17B	1.1065	0.0097726
48661	A_44_P249976	ABHD17B	1.1001	0.0057239
62846	A_64_P041421	ABHD2	1.3519	0.015734
41692	A_64_P041421	ABHD2	1.2013	0.013801
52029	A_44_P289862	ABHD6	1.1186	0.02873
159	A_44_P289862	ABHD6	1.1182	0.029051
47080	A_64_P101885	ABI2	1.1116	0.00099362
26578	A_64_P057606	ABL1	1.1178	0.0098292
30026	A_64_P162361	ABO	1.1234	0.015202
39770	A_64_P087915	ABTB1	0.90098	2.3802e-05
32688	A_64_P087915	ABTB1	0.9001	2.2588e-05
19719	A_64_P087906	ABTB2	1.2119	0.00031477
6525	A_64_P087906	ABTB2	1.1859	0.0037896
33848	A_42_P606073	ACADVL	0.90611	0.00014536
14180	A_42_P606073	ACADVL	0.89884	8.7678e-05
40960	A_64_P100859	ACAP3	1.1081	0.026301
24025	A_44_P229887	ACBD4	1.157	0.0015335
55422	A_44_P229887	ACBD4	1.1568	0.0033905
57922	A_64_P132696	ACE2	1.1931	8.207e-05
60470	A_64_P132696	ACE2	1.1572	0.0003815
50513	A_64_P002750	ACER3	0.86528	0.0011029
53980	A_64_P002750	ACER3	0.86169	0.001699
55253	A_44_P153789	ACHE	0.85532	0.030026
28913	A_44_P153789	ACHE	0.85139	0.027867
15278	A_44_P252483	ACKR3	1.1163	0.0067332
37416	A_44_P252483	ACKR3	1.1079	0.0011996
2568	A_64_P103936	Acot5	1.1504	5.4655e-05
32422	A_64_P103936	Acot5	1.1007	0.0065354
31618	A_43_P21228	ACTL6B	1.1517	0.0011367
24458	A_43_P21228	ACTL6B	1.1411	0.0022219
43784	A_64_P032120	ACTN1	1.1204	0.012307
15145	A_64_P032120	ACTN1	1.1094	0.012921
12629	A_43_P19706	ACTN2	2.7443	0.00022281
9314	A_43_P19706	ACTN2	2.1584	0.0048236
22101	A_42_P656495	Actn3	1.1248	0.0071849
22591	A_64_P136382	ACVR1	1.3812	0.0014341
23241	A_64_P148873	ACVR1B	1.3925	0.0027526
39747	A_64_P148873	ACVR1B	1.3883	0.0012858
33820	A_43_P15824	ACVR2B	1.2094	5.0402e-06
50274	A_43_P15824	ACVR2B	1.1885	1.0585e-06
24834	A_44_P517650	ADAM17	1.1049	0.020657
8772	A_64_P116301	ADAM33	1.8976	0.024276
28611	A_64_P116301	ADAM33	1.8638	0.016078
8582	A_44_P927439	ADAM9	1.2743	0.00015969
52849	A_44_P927439	ADAM9	1.2714	0.00057849
30498	A_42_P535644	ADAMTS1	1.1302	0.0010532
25576	A_42_P535644	ADAMTS1	1.1283	0.0023475
56714	A_42_P535644	ADAMTS1	1.1272	0.0017666
9829	A_42_P535644	ADAMTS1	1.1252	0.0026255
53093	A_42_P535644	ADAMTS1	1.1173	0.002437
18434	A_42_P535644	ADAMTS1	1.1172	0.002326
43188	A_42_P535644	ADAMTS1	1.1168	0.0034307
19620	A_42_P535644	ADAMTS1	1.1158	0.0024946
42240	A_42_P535644	ADAMTS1	1.1133	0.0021618
31393	A_42_P535644	ADAMTS1	1.1111	0.0035008
8477	A_42_P558703	ADAMTS15	0.90769	0.00082082
37787	A_42_P558703	ADAMTS15	0.90765	0.00066968
58284	A_42_P558703	ADAMTS15	0.90738	0.00090572
60929	A_42_P558703	ADAMTS15	0.90736	0.0011317
7260	A_42_P558703	ADAMTS15	0.9065	0.00080595
62031	A_42_P558703	ADAMTS15	0.90389	0.00049534
42940	A_42_P558703	ADAMTS15	0.90265	0.00079724
52119	A_44_P206526	ADAMTS2	1.4387	0.00050793
15459	A_44_P536275	ADAMTS4	1.2732	0.001765
45284	A_44_P536275	ADAMTS4	1.2611	0.004202
12051	A_64_P159175	ADAMTS6	0.89919	0.010078
3680	A_64_P159175	ADAMTS6	0.8875	0.0011362
49571	A_44_P253208	ADAMTS9	1.1891	0.0015019
56724	A_44_P253208	ADAMTS9	1.1875	0.00071421
22917	A_44_P596424	ADAMTSL1	1.6322	0.00078586
57602	A_44_P447650	ADARB1	0.85243	9.6066e-06
15454	A_44_P447650	ADARB1	0.85022	3.9725e-06
8806	A_64_P065691	ADAT3	1.1674	1.832e-05
23487	A_44_P243826	ADCK5	1.2203	0.00068874
55560	A_44_P243826	ADCK5	1.1737	0.0023033
24239	A_64_P036370	ADCY2	1.2142	3.6322e-05
2807	A_64_P036370	ADCY2	1.1906	0.00020724
27889	A_44_P377278	ADCY3	1.1655	0.0010132
60392	A_44_P377278	ADCY3	1.1622	0.00013275
25252	A_44_P522701	ADCYAP1	1.2081	2.1705e-05
2348	A_44_P522701	ADCYAP1	1.2007	1.2122e-05
21805	A_64_P304452	ADGRB1	1.2874	4.3378e-06
28396	A_64_P304452	ADGRB1	1.1971	0.0019067
55117	A_44_P211037	ADGRB2	1.1002	0.0085892
44168	A_64_P165621	ADGRB3	1.1622	0.0001118
13260	A_64_P165621	ADGRB3	1.1615	0.00035073
26995	A_44_P362749	ADGRE1	1.1302	0.025663
19869	A_44_P362749	ADGRE1	1.1176	0.043552
35178	A_44_P464196	ADGRE5	1.1461	0.00090285
29797	A_44_P464196	ADGRE5	1.1302	0.00054943
36096	A_44_P167965	ADGRG1	1.2917	3.4563e-05
4051	A_64_P055477	ADH1C	0.84334	0.0012325
32935	A_43_P11527	ADM	0.87572	0.00048971
59537	A_43_P11527	ADM	0.87523	0.00051244
56327	A_43_P11527	ADM	0.87234	0.00058823
18468	A_43_P11527	ADM	0.87063	0.00040305
45669	A_43_P11527	ADM	0.86965	0.00035882
18300	A_43_P11527	ADM	0.86953	0.00034188
18182	A_43_P11527	ADM	0.86909	0.00046689
51395	A_43_P11527	ADM	0.866	0.00052458
54015	A_43_P11527	ADM	0.86335	0.00018558
26624	A_43_P11527	ADM	0.86243	0.00016061
55954	A_44_P1034950	ADORA2A	0.90699	0.000616
14860	A_44_P1034950	ADORA2A	0.90058	1.9637e-05
25765	A_44_P1034950	ADORA2A	0.89868	0.00042189
5240	A_44_P1034950	ADORA2A	0.89829	0.0012903
37039	A_44_P1034950	ADORA2A	0.89822	0.00068878
25191	A_44_P1034950	ADORA2A	0.89711	0.00025599
32948	A_44_P1034950	ADORA2A	0.89371	0.0011592
13746	A_44_P1034950	ADORA2A	0.88691	0.00065135
4483	A_44_P1034950	ADORA2A	0.88616	0.0013607
62581	A_64_P053790	ADRA1A	1.5525	0.00030327
61398	A_64_P053790	ADRA1A	1.4913	2.0614e-05
20741	A_64_P138011	ADRA1B	0.81692	1.0992e-07
13691	A_64_P138011	ADRA1B	0.81238	6.7681e-08
18590	A_64_P053785	ADRA2A	1.4637	1.6169e-05
38431	A_64_P053785	ADRA2A	1.4496	2.5824e-05
44464	A_64_P054441	ADRA2C	1.4049	0.0032569
49640	A_64_P054441	ADRA2C	1.3898	0.0027157
6491	A_44_P188280	ADRB2	0.8503	0.0017833
52968	A_44_P188280	ADRB2	0.83611	0.0014195
37414	A_64_P024655	AEBP1	1.1471	0.00082858
31130	A_64_P024655	AEBP1	1.14	0.00076127
12984	A_44_P207963	AFAP1	1.132	0.00059185
50099	A_44_P207963	AFAP1	1.1071	0.0054177
53623	A_64_P139932	AFAP1L1	1.1544	0.041784
45953	A_64_P078393	AFF4	1.1725	0.011904
17020	A_64_P078393	AFF4	1.1258	8.041e-05
47653	A_43_P14817	AFP	0.82846	0.042926
37104	A_43_P14817	AFP	0.82762	0.030032
60198	A_64_P148852	AGAP2	1.4571	0.0029764
62735	A_64_P148852	AGAP2	1.4365	0.0031427
25298	A_43_P18275	AGFG1	0.86198	2.304e-05
34624	A_64_P005982	Agfg2	1.1437	0.0089509
3619	A_64_P005982	Agfg2	1.1225	0.015613
34856	A_44_P229430	AGGF1	1.2117	0.0033156
11962	A_44_P229430	AGGF1	1.1845	0.019322
51087	A_64_P153338	AGK	1.1445	0.026922
29731	A_64_P153338	AGK	1.1325	0.031178
58026	A_64_P032302	AGO1	1.1634	0.00064951
35814	A_64_P032302	AGO1	1.1387	0.00021281
55664	A_64_P025069	AGRN	1.1447	0.000937
40944	A_64_P025069	AGRN	1.1297	0.00022464
43190	A_64_P154849	AGT	0.88197	0.035994
34390	A_64_P154849	AGT	0.87929	0.031895
2986	A_44_P579385	AHNAK	1.1991	0.02248
18192	A_64_P082393	AHNAK	1.6297	5.7421e-05
35221	A_64_P082393	AHNAK	1.4464	0.0012218
34744	A_64_P147204	AHNAK	1.4539	0.0067418
30429	A_64_P145433	AHR	0.89268	0.033477
10029	A_64_P145433	AHR	0.89153	0.032823
35000	A_44_P109927	Ahsa2	0.88723	0.00013821
58928	A_44_P109927	Ahsa2	0.88233	2.3686e-05
46371	A_43_P16887	AHSP	0.83589	0.0014286
5466	A_43_P16887	AHSP	0.82751	0.0012153
1021	A_64_P150726	AHSP	0.83873	0.0011059
45600	A_64_P150726	AHSP	0.83701	0.0036081
47380	A_64_P047714	AIF1	0.9047	0.0027657
28043	A_64_P062786	AIFM3	0.90481	0.00037823
14459	A_64_P062786	AIFM3	0.89862	0.00064501
60126	A_64_P150241	AJM1	1.3359	0.0029583
38293	A_64_P032604	AK2	0.87114	7.8716e-05
2003	A_64_P032604	AK2	0.87	0.00015231
15550	A_64_P094065	AKAP11	1.1368	2.949e-06
8780	A_64_P094065	AKAP11	1.1274	6.7628e-06
34769	A_44_P183784	AKAP12	0.88168	0.019563
41048	A_44_P183784	AKAP12	0.88081	0.012918
56997	A_44_P198535	AKAP12	0.8221	0.015259
37873	A_64_P004705	AKAP2	0.89941	0.00011093
51303	A_64_P004705	AKAP2	0.88872	0.00018134
34650	A_44_P238424	AKAP5	1.5021	0.0019059
25010	A_44_P238424	AKAP5	1.4793	0.0016684
42060	A_43_P16894	AKIRIN1	1.101	2.1508e-05
16682	A_64_P158723	AKR1E2	0.9076	1.6939e-07
44383	A_43_P11754	AKR7A3	0.86683	0.0098369
52595	A_43_P11754	AKR7A3	0.85888	0.013425
15088	A_43_P15267	AKT2	1.5756	0.00055797
14661	A_43_P15267	AKT2	1.4925	0.0010059
50918	A_44_P541461	ALAS2	0.82256	0.00021926
32282	A_44_P541461	ALAS2	0.81874	0.00011502
32609	A_64_P067659	ALDH1A1	0.89	3.4292e-05
37838	A_64_P067659	ALDH1A1	0.88483	1.2564e-05
40313	A_64_P020446	Aldh3b2	1.3664	0.00089751
8866	A_64_P020446	Aldh3b2	1.3639	0.0025151
36152	A_44_P241139	Aldh3b3	1.2553	0.0024785
8450	A_64_P004598	Aldh3b3	1.1733	0.022717
31503	A_64_P093334	Aldh3b3	1.1973	0.0052026
6076	A_64_P064909	ALDOC	0.90406	0.00011436
27303	A_43_P21419	ALG12	1.1039	0.00017208
3872	A_44_P171128	ALG2	1.146	0.0010601
927	A_44_P171128	ALG2	1.123	0.00078327
52921	A_44_P268441	ALG5	1.1343	0.044469
17139	A_64_P119680	ALKAL2	2.3031	9.9504e-07
40021	A_64_P019931	ALOXE3	0.87216	0.00031921
38411	A_64_P019931	ALOXE3	0.86193	0.00016053
10976	A_43_P11684	ALPL	1.1629	0.0017332
14067	A_43_P11684	ALPL	1.1567	0.0010987
4060	A_64_P124636	ALPP	1.3455	0.00013803
2962	A_64_P124636	ALPP	1.2199	0.0075833
17852	A_64_P081058	ALS2	1.1378	0.0030945
37438	A_64_P081058	ALS2	1.1061	0.015699
49510	A_64_P036850	ALS2CL	1.168	0.0057982
10928	A_64_P036850	ALS2CL	1.1139	0.00051902
16126	A_43_P14838	ALX1	1.4613	0.0011498
16665	A_43_P14838	ALX1	1.4456	0.0028832
35748	A_64_P043601	AMER1	1.1245	0.00017301
48983	A_64_P043601	AMER1	1.1152	0.049643
18894	A_44_P382363	AMN1	1.2306	0.00081747
38419	A_44_P382363	AMN1	1.1959	0.0017321
26695	A_64_P040769	AMPH	1.1573	0.019276
47332	A_43_P20951	ANAPC1	1.2058	0.0032135
43888	A_43_P20951	ANAPC1	1.2054	0.0039573
1333	A_44_P142318	ANAPC7	1.1793	0.00066121
61925	A_44_P142318	ANAPC7	1.1752	3.895e-05
23369	A_64_P101261	ANGEL2	1.1362	0.00042436
53400	A_64_P101261	ANGEL2	1.1018	0.015899
26764	A_44_P466189	ANGPTL2	0.90631	0.011927
1576	A_44_P466189	ANGPTL2	0.88834	0.022311
9262	A_44_P436284	ANKRD11	1.2253	0.00010202
9801	A_44_P436284	ANKRD11	1.2183	8.7109e-05
54720	A_64_P008268	ANKRD12	1.1614	0.0040618
20885	A_64_P008268	ANKRD12	1.1275	0.0084769
35026	A_64_P397583	ANKRD12	1.1383	0.0022267
6154	A_64_P397583	ANKRD12	1.1353	0.0019023
37381	A_44_P171871	ANKRD28	1.1147	0.00015
35007	A_44_P171871	ANKRD28	1.1143	0.00079591
34969	A_64_P130967	Ankrd33	0.8739	0.014656
4055	A_44_P421887	ANKRD33B	2.274	0.026661
25949	A_44_P421887	ANKRD33B	1.9349	0.049413
21350	A_42_P664913	ANKRD37	0.90884	4.3429e-05
26252	A_42_P664913	ANKRD37	0.90587	2.447e-05
31513	A_42_P664913	ANKRD37	0.90439	1.0616e-05
6184	A_42_P664913	ANKRD37	0.90374	1.4054e-05
35280	A_42_P664913	ANKRD37	0.90288	1.6699e-05
13988	A_42_P664913	ANKRD37	0.90281	8.8041e-06
27016	A_42_P664913	ANKRD37	0.90278	1.0554e-05
49660	A_42_P664913	ANKRD37	0.89833	1.8794e-05
55070	A_42_P664913	ANKRD37	0.88396	0.00031293
32140	A_43_P20228	ANKRD49	1.1631	0.0053583
33178	A_43_P20228	ANKRD49	1.146	0.005157
7697	A_44_P930629	ANKRD50	1.1866	0.00033086
33669	A_44_P930629	ANKRD50	1.1626	0.00037032
61677	A_64_P069442	ANKRD50	1.1586	2.3399e-05
44606	A_64_P085772	ANKRD50	1.1702	0.012301
49809	A_64_P085772	ANKRD50	1.1548	0.0061844
42839	A_64_P082246	ANKRD63	5.9857	0.00044678
44466	A_42_P495579	ANO1	1.1137	0.01271
44017	A_42_P495579	ANO1	1.1097	0.0024507
2600	A_42_P495579	ANO1	1.1092	0.0013166
49633	A_42_P495579	ANO1	1.1025	0.004523
11380	A_42_P495579	ANO1	1.1001	0.0061851
32825	A_42_P456080	ANO3	1.3531	0.012328
54032	A_42_P456080	ANO3	1.3451	0.014271
9616	A_42_P456080	ANO3	1.3447	0.01444
45294	A_42_P456080	ANO3	1.3422	0.016713
1635	A_42_P456080	ANO3	1.3398	0.015506
30424	A_42_P456080	ANO3	1.3394	0.012965
5841	A_42_P456080	ANO3	1.3356	0.015133
61630	A_42_P456080	ANO3	1.3317	0.017742
28469	A_42_P456080	ANO3	1.3284	0.016197
48806	A_42_P456080	ANO3	1.3155	0.019256
9457	A_44_P133319	ANO3	2.4975	0.039911
9885	A_42_P628839	ANO6	1.126	0.00018298
35212	A_42_P628839	ANO6	1.1235	0.0009447
29521	A_42_P628839	ANO6	1.1192	0.00060115
30365	A_42_P628839	ANO6	1.1137	0.0014199
48213	A_42_P628839	ANO6	1.1114	0.00099878
24823	A_42_P628839	ANO6	1.1057	0.0012219
33885	A_42_P628839	ANO6	1.1037	0.0021596
51344	A_42_P628839	ANO6	1.1026	0.0021824
18203	A_44_P520475	Anp32e	1.1108	0.0013541
52832	A_44_P500013	ANPEP	1.5983	0.00057338
35835	A_44_P369612	ANTXR2	1.1831	0.0005251
40886	A_64_P005626	ANXA9	0.73173	0.01533
54400	A_64_P100516	AOC3	1.2378	0.00027027
59292	A_64_P100516	AOC3	1.2352	0.00033559
12299	A_64_P091747	AOX1	0.88727	0.0022157
4610	A_64_P091747	AOX1	0.88384	0.0014331
54389	A_43_P15866	AP1G1	1.1852	0.0022203
29310	A_43_P15866	AP1G1	1.1154	0.025221
9645	A_44_P135549	AP1M1	1.1131	0.00022672
39930	A_44_P135549	AP1M1	1.1048	8.0709e-05
30015	A_64_P054506	AP2S1	0.90379	4.9585e-07
37433	A_64_P054506	AP2S1	0.90019	1.7076e-07
24354	A_44_P173239	AP4B1	1.1114	0.0012794
42272	A_64_P138906	AP5S1	1.2067	4.4537e-05
34572	A_43_P12379	APAF1	1.1156	0.0012884
48590	A_43_P12379	APAF1	1.1001	0.0069788
35410	A_64_P075234	APBA1	1.1108	0.027767
10423	A_43_P13529	APBB2	1.2774	0.0040891
50631	A_43_P13529	APBB2	1.2107	0.0019197
12475	A_64_P121816	APC2	1.4165	0.0002048
37653	A_64_P121816	APC2	1.3578	1.4733e-06
43868	A_44_P471818	APCDD1	1.4408	0.007992
61977	A_44_P471818	APCDD1	1.3881	0.0033065
29185	A_64_P116137	Apeg3	1.2272	0.0032105
38969	A_64_P075997	APLF	1.2468	0.0022645
17831	A_64_P075997	APLF	1.1563	0.014617
47455	A_44_P165692	APMAP	1.1647	0.000111
16043	A_42_P495969	Apoc1	0.88961	0.0090416
56900	A_42_P495969	Apoc1	0.88859	0.0095843
16429	A_42_P495969	Apoc1	0.88786	0.010799
29700	A_42_P495969	Apoc1	0.88739	0.0099329
54034	A_42_P495969	Apoc1	0.88704	0.0082887
55127	A_42_P495969	Apoc1	0.88685	0.0084204
10150	A_42_P495969	Apoc1	0.88665	0.0085057
3636	A_42_P495969	Apoc1	0.88663	0.0091043
58321	A_42_P495969	Apoc1	0.88656	0.0081822
47512	A_42_P495969	Apoc1	0.883	0.0075279
43472	A_43_P11558	APOD	0.88118	0.0011532
12210	A_43_P11558	APOD	0.87429	0.00086985
29434	A_64_P005066	Apol7e (includes others)	1.1744	0.0079316
19380	A_43_P14751	AQP9	0.8968	0.00039504
20682	A_43_P14751	AQP9	0.89523	0.00031173
19661	A_64_P037631	AR	1.179	0.00051595
41196	A_64_P037631	AR	1.1745	0.00058641
60092	A_64_P109880	ARAF	0.89535	5.9014e-05
16347	A_64_P109880	ARAF	0.88946	0.00030089
10132	A_44_P304499	ARAP1	1.1227	0.0066549
27305	A_44_P304499	ARAP1	1.1177	0.0033932
55191	A_44_P118724	ARC	1.3698	0.018349
56808	A_44_P118724	ARC	1.3674	0.01856
27462	A_44_P118724	ARC	1.3656	0.018253
29540	A_44_P118724	ARC	1.3647	0.019831
4570	A_44_P118724	ARC	1.3621	0.01981
33272	A_44_P118724	ARC	1.3581	0.021093
48034	A_44_P118724	ARC	1.3578	0.02042
42768	A_44_P118724	ARC	1.3573	0.022921
35432	A_44_P118724	ARC	1.357	0.021918
5930	A_44_P118724	ARC	1.3569	0.02224
49810	A_64_P399127	AREL1	1.1245	0.010246
25717	A_44_P348825	Arf2	1.2177	0.0020668
32157	A_44_P348825	Arf2	1.2105	0.013568
53133	A_43_P20387	ARFGEF1	1.1478	0.032489
10299	A_42_P758222	ARG1	0.81305	0.0048703
32417	A_42_P758222	ARG1	0.80817	0.0068559
2240	A_42_P758222	ARG1	0.80654	0.0080448
31745	A_42_P758222	ARG1	0.80603	0.007575
18903	A_42_P758222	ARG1	0.80515	0.0071659
23448	A_42_P758222	ARG1	0.80236	0.0061873
47814	A_42_P758222	ARG1	0.80057	0.0049833
16787	A_42_P758222	ARG1	0.80055	0.006971
15885	A_42_P758222	ARG1	0.79796	0.005601
917	A_42_P758222	ARG1	0.79688	0.0054841
16649	A_44_P296180	ARG2	1.2958	0.0031548
5913	A_44_P296180	ARG2	1.2954	0.0026927
39851	A_64_P030829	ARHGAP10	1.4979	0.015838
6361	A_64_P047416	ARHGAP10	1.4354	0.0033049
31357	A_64_P047416	ARHGAP10	1.4024	0.010787
22208	A_44_P149720	ARHGAP15	1.3597	0.016053
30402	A_44_P149720	ARHGAP15	1.3264	0.023378
21897	A_64_P147605	ARHGAP17	1.1248	0.0023834
43798	A_42_P764466	ARHGAP18	0.86842	0.034152
58466	A_42_P764466	ARHGAP18	0.86557	0.028185
24472	A_42_P764466	ARHGAP18	0.86379	0.049981
47528	A_42_P764466	ARHGAP18	0.86369	0.036406
34414	A_42_P764466	ARHGAP18	0.86331	0.024772
14509	A_42_P764466	ARHGAP18	0.86323	0.029534
61661	A_42_P764466	ARHGAP18	0.86134	0.034585
53265	A_42_P764466	ARHGAP18	0.86004	0.02905
52278	A_42_P764466	ARHGAP18	0.85956	0.023212
14156	A_42_P764466	ARHGAP18	0.85674	0.026762
21624	A_64_P019673	ARHGAP20	1.1034	0.0072526
6996	A_64_P068548	ARHGAP22	0.87647	0.029907
28081	A_64_P068548	ARHGAP22	0.86378	0.016481
6033	A_44_P590876	ARHGAP25	1.7414	0.0016192
54148	A_44_P590876	ARHGAP25	1.6657	0.0011655
19567	A_64_P048013	ARHGAP28	1.1184	0.006044
44746	A_64_P048013	ARHGAP28	1.1008	0.013174
27351	A_44_P545838	ARHGAP4	0.90167	0.00010692
19952	A_44_P283941	ARHGDIB	0.88137	2.2247e-05
29570	A_44_P283941	ARHGDIB	0.87913	1.1298e-05
32718	A_42_P753675	ARHGDIG	0.9003	0.00040986
14389	A_42_P753675	ARHGDIG	0.89624	0.00051582
11880	A_64_P107072	ARHGEF12	1.1058	0.00022569
8421	A_43_P18148	ARHGEF17	1.1606	0.0018411
55069	A_43_P18148	ARHGEF17	1.1298	0.0059532
40838	A_64_P073545	ARHGEF18	1.1889	0.00042891
26374	A_64_P006093	ARHGEF7	1.1516	0.036945
24596	A_64_P312700	ARHGEF7	1.3224	0.009679
13483	A_64_P129568	ARID4A	1.1149	3.9119e-06
5613	A_64_P129568	ARID4A	1.1136	2.6282e-06
51358	A_64_P099094	ARIH2	1.2453	0.00066623
11051	A_64_P099094	ARIH2	1.2347	0.011144
32758	A_44_P332041	ARL1	1.1002	7.1811e-05
7131	A_42_P603536	ARL15	1.1661	0.0074427
29842	A_42_P603536	ARL15	1.1621	0.004913
20358	A_42_P603536	ARL15	1.1604	0.0059246
2591	A_42_P603536	ARL15	1.16	0.0056277
59752	A_42_P603536	ARL15	1.156	0.0060001
43427	A_42_P603536	ARL15	1.1549	0.0081124
31436	A_42_P603536	ARL15	1.1543	0.0078427
61298	A_42_P603536	ARL15	1.1541	0.0073226
45863	A_42_P603536	ARL15	1.1539	0.007633
17146	A_42_P603536	ARL15	1.1513	0.0084741
7177	A_44_P438442	ARL15	1.6848	0.0037266
50188	A_42_P759843	Arl4c	0.89976	0.00044259
28991	A_42_P759843	Arl4c	0.89915	0.00028367
50842	A_42_P759843	Arl4c	0.89912	0.00023131
26159	A_42_P759843	Arl4c	0.89888	0.00033691
40865	A_42_P759843	Arl4c	0.89806	0.0002163
14720	A_42_P759843	Arl4c	0.89792	0.00024339
47949	A_42_P759843	Arl4c	0.89789	0.00029526
43218	A_42_P759843	Arl4c	0.89727	0.00034187
23361	A_42_P759843	Arl4c	0.89681	0.00015553
54763	A_42_P759843	Arl4c	0.89654	0.00019387
53813	A_64_P164315	Arl4c	0.90701	0.0089318
62314	A_64_P069261	ARL4D	1.7272	0.01284
40647	A_64_P069261	ARL4D	1.6748	0.029261
45535	A_42_P694928	ARL5C	1.4672	0.0059339
18415	A_42_P694928	ARL5C	1.4107	0.011405
59173	A_42_P694928	ARL5C	1.3639	0.017205
59070	A_42_P694928	ARL5C	1.3604	0.011334
19152	A_42_P694928	ARL5C	1.3519	0.0057365
14062	A_42_P694928	ARL5C	1.3478	0.0072811
41705	A_42_P694928	ARL5C	1.3376	0.01302
30645	A_42_P694928	ARL5C	1.3318	0.0084957
25187	A_42_P694928	ARL5C	1.3231	0.0054149
25932	A_42_P509457	ARL6IP4	0.90546	6.9035e-05
49848	A_42_P509457	ARL6IP4	0.90478	0.00012714
17878	A_64_P153482	ARMC6	1.2598	0.0013842
47862	A_64_P153482	ARMC6	1.2173	0.00044998
52730	A_42_P454206	ARMC8	1.2079	0.0048476
2218	A_42_P454206	ARMC8	1.2006	0.0074111
55396	A_42_P454206	ARMC8	1.1882	0.0027027
54922	A_42_P454206	ARMC8	1.1831	0.0021202
22991	A_42_P454206	ARMC8	1.177	0.0040469
9189	A_42_P454206	ARMC8	1.1718	0.0011857
51568	A_42_P454206	ARMC8	1.1619	0.0012894
49693	A_42_P454206	ARMC8	1.1609	0.0033194
15691	A_42_P454206	ARMC8	1.1575	0.0027426
10508	A_42_P454206	ARMC8	1.1191	0.0083193
20773	A_44_P534695	ARMC8	1.2216	0.00027911
12874	A_44_P534695	ARMC8	1.2092	0.00038682
59987	A_64_P136432	ARMCX6	1.1487	0.00034996
45020	A_44_P591370	ARNT2	1.1976	0.00019949
38934	A_44_P591370	ARNT2	1.1903	0.0005406
9315	A_64_P368731	ARNT2	1.2247	0.00044637
15758	A_64_P368731	ARNT2	1.1415	0.02441
25978	A_44_P344346	ARPC1B	0.90833	0.00050171
47031	A_64_P064523	ARPC5L	0.90872	1.0775e-06
29878	A_64_P047168	ARPP21	1.4048	0.025871
9690	A_64_P047168	ARPP21	1.3917	0.029575
11382	A_64_P000650	ARSA	0.86181	1.1069e-05
37637	A_64_P000650	ARSA	0.8549	9.6428e-06
19288	A_64_P060569	ARSA	0.81426	3.5901e-06
17667	A_44_P293001	ARSE	1.1379	0.024453
56797	A_64_P086096	ART5	1.174	0.026308
14970	A_64_P152532	ARTN	1.1857	0.00046313
48255	A_64_P152532	ARTN	1.162	0.00043708
9032	A_44_P367253	ARX	1.3053	9.2254e-06
18971	A_44_P367253	ARX	1.275	6.7102e-06
11072	A_64_P003219	ASB11	1.3568	0.03593
8865	A_43_P23106	ASCC2	1.1833	0.024893
44511	A_44_P124772	ASCC3	1.1411	0.00018272
36004	A_44_P124772	ASCC3	1.1256	4.7808e-05
8393	A_64_P023250	ASCL2	1.1161	0.018536
48632	A_64_P023250	ASCL2	1.1093	0.019021
53728	A_44_P214970	ASGR2	0.89146	0.018746
45952	A_44_P214914	ASIC2	1.233	6.1218e-06
28202	A_44_P214914	ASIC2	1.18	0.00014613
2219	A_64_P011070	ASIC4	1.1632	0.0007436
49198	A_64_P011070	ASIC4	1.1425	0.0029847
42782	A_64_P083034	ASMT	0.85444	0.037872
23745	A_64_P083034	ASMT	0.84889	0.038837
50835	A_44_P499271	ASPHD2	1.1524	0.0011007
59792	A_44_P499271	ASPHD2	1.1477	0.001101
60504	A_44_P447373	ASS1	0.81053	0.035516
60426	A_44_P447373	ASS1	0.80022	0.03723
10475	A_44_P482200	ASTN1	1.2792	5.177e-07
10027	A_44_P482200	ASTN1	1.2548	2.7582e-05
25863	A_44_P278509	ATAT1	0.8974	5.3387e-05
50270	A_43_P11616	ATF3	1.2181	0.0083114
43505	A_43_P11616	ATF3	1.1981	0.0075875
37402	A_64_P033929	ATF6	1.1038	0.0082906
55931	A_43_P21414	ATG10	1.1055	0.026709
13941	A_44_P312890	ATG12	1.1401	0.0010611
53053	A_44_P312890	ATG12	1.1394	0.00020812
5957	A_43_P19531	ATG2A	1.2786	0.00018647
1366	A_64_P030724	Atg2b	1.3019	0.00021485
4153	A_64_P114595	ATG4D	0.88779	1.272e-07
36903	A_64_P157934	ATG9A	1.2423	6.2269e-05
52923	A_64_P157934	ATG9A	1.2359	0.0032422
54463	A_44_P1033595	ATL3	1.1451	0.00025267
12980	A_64_P023536	ATN1	1.1029	0.00012451
21139	A_42_P687819	ATOH8	1.3695	0.0020418
15574	A_42_P687819	ATOH8	1.3519	0.00033741
2629	A_44_P366902	ATP10D	1.1069	0.014724
14057	A_64_P092772	ATP13A5	1.1714	0.01896
20422	A_42_P783572	ATP1A1	1.1601	0.0032758
49719	A_42_P783572	ATP1A1	1.1591	0.0032309
59849	A_64_P125978	ATP2A1	0.6119	0.00094858
40425	A_64_P125978	ATP2A1	0.60831	0.00058713
12849	A_42_P522194	ATP2A3	0.87346	0.0007667
26974	A_42_P522194	ATP2A3	0.86109	0.0004225
32571	A_42_P522194	ATP2A3	0.85881	0.00092815
52727	A_42_P522194	ATP2A3	0.85797	0.00099159
50086	A_42_P522194	ATP2A3	0.85738	0.0021763
17270	A_42_P522194	ATP2A3	0.85691	0.0012536
50792	A_42_P522194	ATP2A3	0.85589	0.0013469
25854	A_42_P522194	ATP2A3	0.85453	0.0006261
50213	A_42_P522194	ATP2A3	0.85434	0.0016139
42147	A_42_P522194	ATP2A3	0.82215	0.0085081
20833	A_64_P035496	ATP2B3	1.1308	0.0086045
56833	A_44_P388897	ATP2B4	3.3151	3.2762e-06
46529	A_64_P094010	ATP2B4	3.0242	6.981e-05
56567	A_64_P094010	ATP2B4	2.6028	0.00010125
22953	A_42_P780997	Atp5e	0.89944	1.7516e-06
37215	A_42_P780997	Atp5e	0.89718	1.6682e-06
16253	A_44_P216235	Atp5k	0.90298	6.1485e-06
11877	A_44_P216235	Atp5k	0.90128	6.0757e-06
9719	A_64_P121111	ATP5MC1	0.90744	4.4602e-06
8800	A_64_P121111	ATP5MC1	0.90733	2.9549e-06
802	A_44_P184527	ATP5MC2	0.90538	5.168e-06
17495	A_44_P184527	ATP5MC2	0.90278	1.4531e-06
56312	A_64_P038935	ATP5MC2	0.90781	2.8064e-05
26273	A_44_P293724	ATP5MD	0.90656	4.0106e-06
20715	A_44_P293724	ATP5MD	0.9026	6.2138e-06
48641	A_64_P038960	ATP5MF	0.89593	1.0686e-06
47780	A_64_P038960	ATP5MF	0.89584	1.4362e-06
57935	A_44_P271541	ATP5MG	0.90134	1.9411e-06
24437	A_44_P271541	ATP5MG	0.89906	1.0098e-06
24896	A_64_P372189	ATP5MG	0.90665	7.5985e-06
37988	A_64_P010303	ATP5PF	0.90409	3.1964e-06
48067	A_64_P010303	ATP5PF	0.90008	2.3702e-07
59128	A_44_P231792	Atp6ap1l	0.86766	0.015571
12124	A_44_P231792	Atp6ap1l	0.8518	0.0002366
41056	A_64_P128720	ATP6V0A4	0.77686	8.3548e-05
21183	A_43_P12743	ATP7A	1.1056	0.001515
25378	A_44_P367952	ATP8A1	1.2123	1.1891e-05
20147	A_44_P123631	ATP9B	1.2138	0.0013184
60591	A_44_P123631	ATP9B	1.1878	0.0015042
52154	A_42_P562202	ATPAF1	0.89709	0.0074999
52860	A_64_P005254	AUNIP	0.88083	0.0050702
28754	A_44_P189026	B3GALNT2	1.1692	0.00064318
47435	A_64_P035709	B3GALT2	1.1578	0.049462
52116	A_64_P065932	B3GALT2	1.476	0.019275
37986	A_64_P065932	B3GALT2	1.4622	0.010523
58055	A_64_P118913	B3GALT6	1.1381	0.0010605
24868	A_43_P13017	B3GAT1	1.3299	0.001164
28906	A_44_P551169	B4GALT4	1.1232	0.00026476
52998	A_44_P551169	B4GALT4	1.1173	0.00029367
48443	A_64_P001794	B630019K06Rik	1.2067	0.033501
32163	A_64_P077627	BABAM1	0.90182	4.5006e-06
32777	A_64_P077627	BABAM1	0.90157	1.6681e-06
12171	A_44_P998008	BACE2	1.2469	0.024067
42271	A_44_P998008	BACE2	1.1522	0.00050904
8768	A_44_P991565	BAD	0.90775	7.5129e-06
13528	A_44_P991565	BAD	0.9025	2.9102e-06
49996	A_44_P1017345	BAG1	0.90898	0.00038634
525	A_44_P1017345	BAG1	0.90424	0.00011017
57789	A_64_P059332	BAG4	1.187	0.00054272
26561	A_64_P059332	BAG4	1.1643	9.0255e-05
43569	A_43_P13057	BAIAP2	1.3339	0.0038438
39245	A_43_P13057	BAIAP2	1.3193	0.0044721
7284	A_64_P047993	BAIAP2L2	1.5282	0.00010658
23180	A_43_P12940	BAK1	0.90733	2.8519e-05
18957	A_44_P217821	BAP1	1.1329	0.012419
18792	A_44_P217821	BAP1	1.1165	0.014393
6458	A_64_P021192	BAZ1B	1.1827	0.0015134
54541	A_64_P021192	BAZ1B	1.1306	0.025021
58040	A_44_P461807	BAZ2B	1.1029	0.013306
21085	A_44_P635869	BBS1	1.1322	0.0071064
27162	A_44_P635869	BBS1	1.1082	0.010138
5572	A_42_P453055	BCAM	1.129	0.01027
60834	A_42_P453055	BCAM	1.1022	0.02156
35754	A_43_P19284	BCAR3	1.1813	0.008626
53408	A_43_P19284	BCAR3	1.1727	0.0048675
43187	A_64_P039801	BCAS1	0.88034	0.00081412
61752	A_64_P039801	BCAS1	0.87644	0.00082869
11120	A_64_P043886	BCAS1	0.90616	0.00033326
41637	A_64_P025021	BCAT2	0.90353	0.00011458
39121	A_64_P025021	BCAT2	0.89947	0.00014485
24250	A_64_P166076	BCAT2	0.90474	0.00014727
17360	A_64_P166076	BCAT2	0.90062	0.00010635
62568	A_44_P352113	BCDIN3D	1.1183	0.0041958
28436	A_64_P105903	BCL11A	1.2535	0.014618
11306	A_64_P105903	BCL11A	1.2444	0.0019026
46353	A_44_P185355	BCL11B	2.0008	0.0013223
5391	A_44_P185355	BCL11B	1.891	0.0014538
35103	A_42_P544898	BCL6B	1.2253	0.007896
51047	A_42_P544898	BCL6B	1.1844	0.017718
39997	A_42_P544898	BCL6B	1.1835	0.015513
41720	A_42_P544898	BCL6B	1.1788	0.01281
62948	A_42_P544898	BCL6B	1.1718	0.012264
46801	A_42_P544898	BCL6B	1.1663	0.034233
44445	A_42_P544898	BCL6B	1.1548	0.015599
21771	A_64_P075688	BCL7A	1.1304	0.0018714
46210	A_64_P116119	Bcl7b	1.1107	0.0042219
24018	A_64_P116119	Bcl7b	1.1072	0.0020205
9337	A_64_P132571	BCL9	1.1424	4.7775e-07
26923	A_44_P548730	BCL9L	1.4186	0.0011556
7975	A_44_P548730	BCL9L	1.3504	0.00024603
7026	A_64_P158537	BCLAF1	1.1844	0.0001085
23517	A_64_P158537	BCLAF1	1.1438	0.0021974
4380	A_44_P831631	BCLAF3	1.1051	0.00040272
38530	A_64_P111599	BCOR	1.2333	0.00029508
60916	A_64_P151700	BCOR	1.34	0.00014912
15590	A_64_P141405	BCR	0.90271	0.0011654
5449	A_44_P437896	BDNF	1.5568	0.0079585
57031	A_44_P437896	BDNF	1.5553	0.00605
16506	A_44_P437896	BDNF	1.534	0.004392
45317	A_44_P437896	BDNF	1.5085	0.0057827
24024	A_44_P437896	BDNF	1.4637	0.0092526
55427	A_44_P437896	BDNF	1.46	0.0079941
45657	A_44_P437896	BDNF	1.4427	0.011962
4088	A_44_P437896	BDNF	1.439	0.0079215
29100	A_44_P437896	BDNF	1.4327	0.01156
35647	A_44_P437896	BDNF	1.4321	0.01271
7201	A_64_P016583	BEST2	1.1582	0.0001635
26227	A_64_P016583	BEST2	1.135	1.81e-06
24209	A_44_P288794	BFAR	1.1236	0.00048508
32633	A_44_P288794	BFAR	1.1213	0.00083153
58423	A_44_P285694	BFSP1	1.3888	0.00012247
53260	A_44_P285694	BFSP1	1.2923	3.9271e-05
35874	A_43_P15447	BGLAP	0.69816	0.020653
52197	A_43_P15447	BGLAP	0.68692	0.017389
62622	A_64_P059895	BGN	1.187	0.0021239
12789	A_64_P059895	BGN	1.1483	0.014771
34971	A_64_P076217	BHLHE22	1.3497	0.018893
17616	A_64_P076217	BHLHE22	1.3286	0.018927
19377	A_43_P12768	BHLHE40	1.1274	0.02942
26052	A_43_P12768	BHLHE40	1.1218	0.021355
38238	A_44_P463858	Bhlhe41	0.79538	0.0047518
40785	A_44_P463858	Bhlhe41	0.79321	0.002507
41165	A_44_P535284	BHMT	1.2477	0.033575
22083	A_44_P535284	BHMT	1.2209	0.034706
41739	A_64_P140598	BICDL1	1.1458	0.0091708
10808	A_64_P140598	BICDL1	1.1283	0.0053047
56972	A_44_P257719	BLM	1.1851	1.2304e-05
61642	A_44_P233618	BLVRA	1.1806	0.00087366
31728	A_44_P233618	BLVRA	1.1752	7.016e-05
6262	A_43_P19066	BLZF1	1.121	0.00064459
56116	A_64_P119384	BMP1	1.136	0.028222
12618	A_64_P119384	BMP1	1.1207	0.044315
40644	A_44_P1013851	BMP2	1.1377	0.0055213
22183	A_44_P250030	BMP6	1.4342	0.00084303
47650	A_44_P250030	BMP6	1.3851	0.0023217
27060	A_64_P151774	BMPER	1.3203	0.0022625
21162	A_64_P151774	BMPER	1.3184	0.0048585
53454	A_44_P370855	BMPR2	1.1501	0.00034398
32297	A_44_P370855	BMPR2	1.1473	0.00094739
25542	A_64_P037736	BMX	1.2739	0.0018626
3185	A_64_P025441	BOK	0.79161	4.5548e-06
14050	A_64_P025441	BOK	0.78971	2.9465e-06
7270	A_64_P101251	BOK	0.78126	4.107e-06
35886	A_64_P060268	Bola2	0.9057	2.2677e-06
16484	A_43_P16155	BRAF	1.1068	0.00030194
13498	A_43_P16155	BRAF	1.1037	0.0029184
18924	A_64_P007119	BRAT1	1.1005	0.0043646
58551	A_64_P048136	BRCA2	1.1052	0.035951
3787	A_44_P998128	BRD3	1.1279	0.016515
44646	A_44_P520349	BRDT	1.3308	0.0034678
58811	A_44_P520349	BRDT	1.3276	0.0027326
35901	A_44_P607722	BRI3BP	1.1587	0.022664
2246	A_64_P037626	Bricd5	0.87883	0.0033576
50561	A_64_P143251	BRINP2	1.2304	0.0089228
300	A_64_P143251	BRINP2	1.1789	0.017003
26307	A_64_P161141	BRWD3	1.1168	7.9626e-05
57026	A_64_P382253	BRWD3	1.1543	0.00033669
51790	A_64_P052640	BSN	1.3305	0.010945
40359	A_64_P052640	BSN	1.2839	0.0092582
3051	A_64_P137461	BSPRY	0.86767	0.0001013
34017	A_64_P137461	BSPRY	0.86526	0.00016924
27573	A_42_P833405	BTAF1	1.1129	0.00041092
43819	A_44_P339571	BTG3	1.4043	0.00088169
7059	A_44_P339571	BTG3	1.327	0.00069916
30943	A_64_P113209	BZW1	1.1169	0.0019396
52107	A_44_P245775	C10orf88	1.1424	0.0011449
25136	A_64_P074634	C11orf16	0.83419	0.045949
24089	A_64_P071485	C11orf71	0.89147	0.00086205
30266	A_64_P032806	C11orf84	1.228	0.0030007
24384	A_64_P119314	C11orf86	0.87502	4.3069e-05
25607	A_42_P704583	C11orf98	0.90061	9.5963e-05
7062	A_42_P704583	C11orf98	0.89857	8.5102e-05
18391	A_42_P704583	C11orf98	0.89856	8.4099e-05
46614	A_42_P704583	C11orf98	0.89847	5.7382e-05
50705	A_42_P704583	C11orf98	0.89765	2.5325e-05
33737	A_42_P704583	C11orf98	0.89734	1.5672e-05
13747	A_42_P704583	C11orf98	0.89716	3.3332e-05
60898	A_42_P704583	C11orf98	0.89712	4.8461e-05
40182	A_42_P704583	C11orf98	0.89427	8.4013e-05
56934	A_42_P704583	C11orf98	0.89359	6.1291e-05
11199	A_64_P009536	C12orf42	1.2485	0.0069935
55576	A_64_P157559	C130060K24Rik	0.72944	0.023725
27053	A_64_P157559	C130060K24Rik	0.68828	0.024494
61348	A_64_P161621	C16orf46	1.1263	0.0016319
57388	A_42_P797013	C16orf71	1.2743	0.00049699
60146	A_42_P797013	C16orf71	1.2479	0.00075332
50539	A_42_P797013	C16orf71	1.2377	0.0055875
29320	A_42_P797013	C16orf71	1.2341	0.0013318
52343	A_42_P797013	C16orf71	1.2186	0.024239
40279	A_42_P797013	C16orf71	1.2094	0.010301
29428	A_42_P797013	C16orf71	1.2025	0.0081863
31616	A_42_P797013	C16orf71	1.2024	0.017253
47174	A_42_P797013	C16orf71	1.1701	0.036543
47686	A_42_P797013	C16orf71	1.1613	0.0070862
55820	A_44_P326183	C16orf87	0.89742	0.00013628
45895	A_64_P108724	C17orf49	0.90883	2.1727e-05
58695	A_64_P163638	C17orf64	0.57166	1.1776e-05
38453	A_64_P163638	C17orf64	0.56932	3.7376e-05
2022	A_44_P1003694	C19orf53	0.89779	4.2436e-06
58888	A_44_P1003694	C19orf53	0.89756	7.412e-06
13087	A_44_P716856	C1d/LOC100912037	1.1141	0.00015094
22308	A_64_P003489	C1orf100	1.1107	0.013817
14726	A_64_P139447	C1orf106	1.1528	0.0080865
31737	A_44_P730677	C1orf159	1.1008	0.020348
31178	A_64_P097847	C1orf21	1.1548	2.3581e-05
28987	A_42_P504358	C1orf210	0.89324	0.03098
58758	A_42_P504358	C1orf210	0.88695	0.022248
3553	A_42_P504358	C1orf210	0.87838	0.030074
7218	A_42_P504358	C1orf210	0.86679	0.013349
5348	A_42_P541784	C1orf53	0.89982	0.00039832
33535	A_64_P099303	C1orf68	1.1701	0.0024872
48614	A_64_P105334	C1QTNF5	0.88907	0.00098103
50375	A_64_P145686	C1QTNF9B	0.8077	0.011274
4344	A_64_P145686	C1QTNF9B	0.80646	0.0058773
56766	A_42_P616287	C1R	1.1963	7.7705e-05
9632	A_42_P616287	C1R	1.1961	0.00036078
40570	A_42_P616287	C1R	1.196	0.00010701
11729	A_42_P616287	C1R	1.1939	0.00037938
16119	A_42_P616287	C1R	1.188	0.00013819
53213	A_42_P616287	C1R	1.188	0.00016895
61696	A_42_P616287	C1R	1.1833	0.00017477
19327	A_42_P616287	C1R	1.1825	0.00029629
48582	A_42_P616287	C1R	1.1795	0.00063524
26960	A_42_P616287	C1R	1.1776	0.0004303
39174	A_44_P332422	C1S	1.2768	0.0010047
11434	A_44_P332422	C1S	1.2658	0.00034872
62965	A_64_P222609	C2	1.11	0.0087894
9431	A_44_P779296	C20orf96	0.71502	0.0034665
4155	A_44_P184955	C2CD3	1.4032	0.0059229
16139	A_44_P184955	C2CD3	1.2787	0.0019302
50312	A_64_P000514	C2CD4C	1.7548	4.1795e-05
50129	A_44_P356596	C2CD5	1.141	0.0069479
2963	A_64_P039392	C2orf66	1.1555	0.01049
48433	A_44_P1023538	C3	1.1207	0.025002
10180	A_44_P1023538	C3	1.1121	0.022009
35793	A_64_P053601	C3orf14	0.89581	9.1681e-06
1885	A_44_P481892	C3orf58	1.1335	0.01639
14643	A_64_P082251	C3orf67	0.90463	0.0042247
18548	A_64_P149590	C4orf50	0.87226	0.021036
28351	A_64_P140174	C5orf24	1.102	5.0638e-05
15502	A_44_P381270	C5orf30	1.2114	0.0040356
36616	A_64_P264534	C7orf26	1.2562	0.0017343
60151	A_44_P609518	C8orf34	1.3182	0.00053329
19966	A_64_P223344	C8orf44-SGK3/SGK3	0.89526	0.024171
54381	A_44_P884766	C8orf46	1.2132	0.019551
47358	A_64_P053368	C8orf46	1.4818	0.0094607
4791	A_44_P231867	C9orf3	1.1626	0.00047264
31433	A_44_P231867	C9orf3	1.1442	0.0027188
41158	A_64_P103304	C9orf43	0.86557	0.0015846
36959	A_43_P18282	C9orf64	1.1213	0.0032227
52026	A_42_P545943	CA2	0.89572	0.00019174
21577	A_42_P545943	CA2	0.89535	0.00017922
2968	A_42_P545943	CA2	0.89434	0.0002638
57309	A_42_P545943	CA2	0.89417	0.00022168
1907	A_42_P545943	CA2	0.89392	0.00018745
61733	A_42_P545943	CA2	0.89286	0.00023346
26576	A_42_P545943	CA2	0.89247	0.00016563
19234	A_42_P545943	CA2	0.89235	0.00019866
22687	A_42_P545943	CA2	0.89045	0.00015229
23781	A_42_P545943	CA2	0.88877	0.00011465
16088	A_44_P244851	CA3	2.4687	0.04453
49170	A_64_P124354	CA8	0.72773	4.6982e-06
62382	A_64_P124354	CA8	0.72512	2.3412e-06
23593	A_64_P067610	CACNA1E	1.4472	0.00039537
49508	A_64_P090712	CACNA1E	1.2067	0.00054653
579	A_64_P090712	CACNA1E	1.1723	0.0090881
61910	A_64_P067366	CACNA1H	1.3943	2.0018e-06
19066	A_64_P011679	CACNA1S	1.2744	0.020657
23086	A_64_P011679	CACNA1S	1.269	0.024435
48387	A_64_P093812	CACNA2D1	1.1844	0.00059457
53524	A_64_P093812	CACNA2D1	1.1698	0.0012369
47963	A_64_P137630	CACNA2D2	1.1553	0.022472
22233	A_43_P11929	Cacnb1	1.1222	0.00059925
28902	A_43_P11929	Cacnb1	1.119	0.00093684
7429	A_44_P449819	CACNB2	0.87874	0.0069859
15650	A_44_P449819	CACNB2	0.87366	0.00039574
40561	A_64_P129720	CACNG3	1.2658	0.01456
8315	A_64_P129720	CACNG3	1.2582	0.015017
19401	A_43_P13081	CACNG8	1.1962	5.6834e-05
33052	A_44_P338381	CADPS2	1.3097	1.8511e-05
62732	A_44_P338381	CADPS2	1.294	1.5233e-05
12348	A_64_P072748	CAGE1	1.1009	0.0047827
51511	A_64_P144968	CALB2	0.72597	0.011767
6999	A_64_P144968	CALB2	0.72227	0.011855
43239	A_64_P018766	CALCB	0.88787	0.023166
32395	A_64_P018766	CALCB	0.88668	0.028502
17203	A_64_P018781	Calcb	1.2628	0.0366
15014	A_64_P018781	Calcb	1.1797	0.0018338
25002	A_44_P276276	Cald1	1.2238	0.0034581
45615	A_44_P538870	CALHM2	1.6881	0.0014654
11309	A_44_P538870	CALHM2	1.6023	0.0023147
32723	A_44_P159430	CALML4	0.78348	0.042228
10640	A_44_P159430	CALML4	0.77275	0.041712
38198	A_64_P113867	CALN1	1.4526	0.00082316
43282	A_64_P113867	CALN1	1.4476	0.001311
49955	A_44_P101625	CAMK2A	1.2244	0.031911
2486	A_44_P101625	CAMK2A	1.2242	0.029791
21383	A_64_P002053	CAMK2D	0.88575	0.0043952
36071	A_64_P103790	CAMKK1	1.1551	0.040233
15802	A_64_P061677	CAMP	0.73403	0.0012157
13567	A_64_P061677	CAMP	0.73125	0.0013032
49329	A_44_P1011373	CAMSAP1	1.1106	0.00040308
37150	A_44_P1011373	CAMSAP1	1.1092	0.00038361
53028	A_64_P107439	CAMSAP1	1.1667	0.00023079
444	A_64_P107439	CAMSAP1	1.1262	0.00087685
15231	A_64_P152818	CAMTA2	1.123	0.031836
27142	A_64_P166406	CAPN1	0.86933	1.4596e-06
47754	A_64_P166406	CAPN1	0.86485	8.3202e-07
35406	A_43_P12631	CAPN10	0.8645	4.8105e-07
12659	A_43_P12631	CAPN10	0.86128	1.8235e-06
54328	A_64_P115086	CAPN12	1.6038	0.00047608
40035	A_64_P115086	CAPN12	1.3783	0.0021803
24638	A_64_P053726	CAPN15	1.2135	0.0057531
20181	A_44_P991335	CAPNS2	1.1879	0.010906
6554	A_44_P991335	CAPNS2	1.1818	0.005422
62604	A_64_P133632	CARD19	0.86454	0.00027365
27699	A_64_P133632	CARD19	0.85149	7.428e-05
45932	A_42_P678430	CARD9	0.84181	0.040366
3739	A_42_P678430	CARD9	0.83245	0.038924
36486	A_44_P1055271	CARMIL3	0.88086	0.0094624
6635	A_64_P049017	CASC3	1.119	0.003431
38668	A_64_P158317	CASK	1.1101	0.00074372
37315	A_44_P1028549	CASP4	0.89572	0.0093664
46909	A_44_P1028549	CASP4	0.89119	0.013689
25373	A_64_P001681	CASP8AP2	1.1522	5.1029e-05
7620	A_64_P001681	CASP8AP2	1.1287	4.5165e-05
45494	A_44_P238608	CASP9	1.1277	0.010607
53343	A_44_P238608	CASP9	1.1186	0.010187
60883	A_64_P205127	CASP9	1.1988	0.0040999
12250	A_64_P067035	CASQ1	0.85158	0.0028301
60732	A_64_P067035	CASQ1	0.83505	0.0013879
58839	A_64_P144869	CASQ2	0.63962	0.0030332
62245	A_64_P144869	CASQ2	0.63453	0.003015
16509	A_64_P118532	CASR	1.1098	0.025703
50690	A_64_P084223	CASTOR1	0.90629	0.003105
59459	A_64_P084223	CASTOR1	0.90384	0.0049667
46458	A_64_P033510	CASTOR2	1.1936	0.00096589
54184	A_64_P033510	CASTOR2	1.1083	0.0034384
9940	A_44_P276784	CATSPER2	1.101	0.00083383
41164	A_44_P959443	CBFA2T2	1.2687	0.0009952
45626	A_44_P959443	CBFA2T2	1.12	0.0012139
38723	A_64_P118244	CBFA2T3	1.2881	0.002749
50800	A_64_P118244	CBFA2T3	1.2879	0.0019296
38182	A_44_P637792	CBFB	1.1297	0.00035363
19626	A_44_P637792	CBFB	1.1074	0.0010062
21250	A_64_P009325	CBL	1.2382	7.8605e-06
42982	A_64_P009325	CBL	1.2323	2.592e-05
30469	A_64_P042495	CBLN1	0.7171	0.047258
38738	A_64_P042495	CBLN1	0.71502	0.047571
24111	A_64_P117139	CBLN4	0.77045	0.0068846
23160	A_64_P117139	CBLN4	0.7688	0.0059595
33330	A_64_P036352	CBR1	0.90253	0.0030638
14905	A_44_P149406	CBR4	1.2229	0.00014084
3454	A_44_P149406	CBR4	1.1797	0.0077596
9506	A_64_P139054	CBX6	1.3568	0.00081661
58328	A_64_P139054	CBX6	1.294	0.0021126
27219	A_64_P136367	CBX8	0.88843	9.5483e-06
42748	A_64_P136367	CBX8	0.88734	1.3452e-05
44058	A_44_P698144	CCDC106	1.1773	0.0033128
42113	A_44_P698144	CCDC106	1.1701	0.0045103
7408	A_64_P062894	CCDC112	1.1997	0.00014766
19548	A_64_P062894	CCDC112	1.1735	1.6778e-05
56634	A_64_P050293	CCDC115	1.1029	0.0016276
17506	A_64_P039006	CCDC116	1.3237	0.00030983
60168	A_64_P039006	CCDC116	1.2151	0.005118
10496	A_44_P896107	CCDC117	1.2673	0.020762
53448	A_44_P896107	CCDC117	1.1823	0.0013592
30035	A_64_P019445	CCDC136	0.81129	2.757e-05
30228	A_64_P019445	CCDC136	0.8073	3.2372e-05
57091	A_64_P117171	CCDC167	0.88398	7.2634e-07
34648	A_44_P222761	CCDC171	1.1108	0.017858
3089	A_64_P143281	CCDC177	1.1434	0.00083329
27608	A_64_P143281	CCDC177	1.1361	0.0015395
48247	A_44_P856400	CCDC189	1.1574	0.0039548
52800	A_64_P386965	CCDC191	1.1019	0.0045732
37337	A_64_P031177	CCDC27	1.4207	0.004267
2975	A_42_P766913	CCDC28B	0.88953	6.6424e-06
1510	A_44_P886861	CCDC32	1.1134	0.010939
18350	A_64_P118249	CCDC42	3.4737	0.0057715
23784	A_64_P118249	CCDC42	2.8975	0.026822
12792	A_64_P148122	CCDC6	1.2657	9.2387e-05
7211	A_64_P148122	CCDC6	1.2654	1.7994e-05
31453	A_64_P055077	CCDC61	0.90544	0.0096842
29790	A_64_P022248	CCDC62	0.89647	0.00016437
56965	A_64_P022248	CCDC62	0.89393	0.00029658
27084	A_44_P213175	Ccdc68	0.75428	0.00089571
34160	A_44_P213175	Ccdc68	0.74688	0.00084779
11770	A_64_P073043	CCDC71L	1.1349	0.0043044
27345	A_64_P073043	CCDC71L	1.1273	0.0041342
42066	A_42_P553706	CCDC8	1.1268	0.0018359
9903	A_42_P553706	CCDC8	1.1183	0.003489
55668	A_42_P553706	CCDC8	1.1101	0.0078868
57777	A_42_P553706	CCDC8	1.1039	0.0065369
33561	A_42_P553706	CCDC8	1.1008	0.0030919
4969	A_64_P082743	CCDC8	1.1857	0.0050172
59918	A_42_P551104	CCDC80	1.1669	1.4815e-06
56348	A_42_P551104	CCDC80	1.1623	3.7702e-07
34579	A_42_P551104	CCDC80	1.1601	8.6718e-07
48514	A_42_P551104	CCDC80	1.157	1.5021e-06
42875	A_42_P551104	CCDC80	1.1559	1.7317e-07
31878	A_42_P551104	CCDC80	1.1542	1.5024e-07
27206	A_42_P551104	CCDC80	1.1535	2.3095e-07
29489	A_42_P551104	CCDC80	1.1505	2.0102e-06
30075	A_42_P551104	CCDC80	1.1439	1.352e-06
18774	A_42_P551104	CCDC80	1.1422	2.4412e-06
39744	A_64_P059437	CCDC84	0.85385	1.0585e-05
24419	A_64_P140652	CCDC84	0.87201	8.0687e-07
53281	A_64_P140652	CCDC84	0.86692	6.4242e-07
49226	A_64_P087564	CCDC85A	1.1765	0.00061046
62236	A_64_P087564	CCDC85A	1.1746	0.00035868
5434	A_44_P1030714	CCDC92	0.8961	3.2404e-05
60152	A_64_P120679	CCK	0.89579	0.015311
1478	A_64_P120679	CCK	0.89573	0.017038
32753	A_64_P013932	CCKBR	3.6234	0.00049967
62077	A_64_P101130	CCKBR	1.7889	0.00055424
13233	A_64_P101130	CCKBR	1.7801	0.00057756
17325	A_64_P123430	CCL17	0.89092	0.0049261
28261	A_42_P714311	CCL3L3	0.89949	0.0010535
38885	A_42_P714311	CCL3L3	0.87447	0.00089353
25208	A_64_P115060	CCL5	0.86322	0.024264
42989	A_64_P115060	CCL5	0.8506	0.020113
18798	A_43_P16707	Ccl6	0.82905	0.015553
9385	A_43_P16707	Ccl6	0.82309	0.028823
7835	A_42_P466997	CCM2	0.9087	8.9314e-06
14692	A_42_P466997	CCM2	0.90808	4.7044e-06
53423	A_42_P466997	CCM2	0.90788	3.0658e-06
1116	A_42_P466997	CCM2	0.90713	2.2101e-05
52748	A_42_P466997	CCM2	0.90599	8.9288e-06
25731	A_44_P477768	CCND2	1.4397	8.1724e-05
38196	A_44_P477768	CCND2	1.4062	0.00012437
61055	A_64_P025963	CCNF	1.1063	0.040435
3214	A_42_P715070	CCNG2	1.1792	0.0094249
45722	A_42_P715070	CCNG2	1.1749	0.007155
52485	A_42_P715070	CCNG2	1.1724	0.0062613
27659	A_42_P715070	CCNG2	1.1718	0.0076872
11612	A_42_P715070	CCNG2	1.1691	0.0078111
54187	A_42_P715070	CCNG2	1.1684	0.0083259
61592	A_42_P715070	CCNG2	1.1682	0.010967
5694	A_42_P715070	CCNG2	1.1574	0.0094658
47676	A_42_P715070	CCNG2	1.1566	0.01484
28880	A_42_P715070	CCNG2	1.1489	0.0084625
13298	A_64_P066152	CCNO	1.2117	0.0035082
34149	A_64_P066152	CCNO	1.1714	0.00047723
1621	A_44_P190229	CCNQ	1.1317	0.00045342
5211	A_44_P190229	CCNQ	1.103	0.0014543
52389	A_44_P529718	CCP110	0.89595	0.0048248
57068	A_64_P150509	CCR10	0.90328	0.002719
26824	A_64_P150509	CCR10	0.9009	0.0081198
60547	A_44_P271720	CD151	1.1061	0.00090328
59284	A_44_P271720	CD151	1.1035	0.00104
1501	A_64_P049466	CD164L2	0.85423	0.010226
56159	A_42_P773816	CD1D	1.1174	0.0045471
30058	A_42_P773816	CD1D	1.1024	0.0094236
34292	A_42_P773816	CD1D	1.1019	0.011559
40310	A_42_P773816	CD1D	1.1006	0.014268
11551	A_44_P1035656	Cd24a	1.2541	3.5954e-05
5484	A_44_P1035656	Cd24a	1.2499	4.9573e-05
36706	A_44_P807091	CD2BP2	1.1395	8.8877e-05
12628	A_44_P807091	CD2BP2	1.1257	0.00011977
21122	A_64_P053675	CD300LF	1.2792	0.00076638
33309	A_64_P053675	CD300LF	1.2451	0.01482
49332	A_42_P579174	CD3D	1.1258	0.00013854
5020	A_42_P579174	CD3D	1.1099	0.00012171
55512	A_42_P579174	CD3D	1.1061	0.00016106
60742	A_64_P139173	CD40	1.1486	0.01878
10985	A_64_P080817	CD44	1.224	0.0057336
36301	A_44_P289922	CD48	1.2417	1.3902e-05
38152	A_44_P289922	CD48	1.2298	5.9249e-06
52907	A_42_P534172	Cd52	0.78446	0.00079463
51749	A_42_P534172	Cd52	0.77085	0.0032261
42176	A_44_P190568	CD83	0.89349	0.025003
41865	A_44_P190568	CD83	0.89299	0.023319
15901	A_43_P12791	CD93	1.1603	0.0013021
25217	A_43_P12791	CD93	1.1561	0.00093695
28801	A_42_P794130	CDC20	1.1008	0.00058157
49395	A_44_P546180	CDC40	1.1633	0.0053113
43341	A_44_P546180	CDC40	1.1575	0.014532
12367	A_64_P249128	CDC42EP4	1.2374	0.0089109
27477	A_64_P059192	CDC42EP5	0.88875	0.00010165
22278	A_64_P059192	CDC42EP5	0.88234	5.1126e-05
43258	A_43_P22746	CDC73	1.316	0.0025266
28350	A_43_P22746	CDC73	1.3066	4.1805e-05
11282	A_44_P142242	CDH1	1.3544	0.015436
14740	A_44_P142242	CDH1	1.3194	0.012562
15146	A_44_P961744	CDH11	1.2618	0.0041113
41290	A_44_P961744	CDH11	1.2526	0.0071142
41049	A_64_P052770	CDH11	1.1886	0.0035683
42709	A_64_P052770	CDH11	1.1886	0.0046127
57308	A_64_P033974	CDH23	0.80686	0.017055
23431	A_64_P033974	CDH23	0.79747	0.013422
28152	A_64_P017565	CDH3	0.89706	0.025032
40928	A_64_P140736	CDH4	1.1061	0.0098232
11814	A_64_P145597	CDH5	1.2684	0.00012301
48009	A_64_P145597	CDH5	1.1955	0.0007197
27325	A_44_P365760	CDH9	1.8181	0.00010936
1734	A_44_P365760	CDH9	1.618	0.0058403
7077	A_42_P596050	CDHR1	1.1864	0.00092289
58318	A_42_P596050	CDHR1	1.1787	0.00084145
39607	A_42_P596050	CDHR1	1.174	0.0010341
10506	A_42_P596050	CDHR1	1.1714	0.0011398
24021	A_42_P596050	CDHR1	1.17	0.00097845
55133	A_42_P596050	CDHR1	1.1691	0.0014427
14119	A_42_P596050	CDHR1	1.1685	0.0010097
19585	A_42_P596050	CDHR1	1.1681	0.0012118
7593	A_42_P596050	CDHR1	1.1606	0.0020051
21225	A_42_P596050	CDHR1	1.1597	0.0025626
54891	A_44_P436191	CDHR2	0.88048	0.030451
47128	A_44_P436191	CDHR2	0.87337	0.015351
59961	A_42_P733076	CDK12	1.3083	0.0039623
39468	A_42_P733076	CDK12	1.2734	1.3025e-05
56061	A_42_P733076	CDK12	1.2596	0.0042305
2971	A_42_P675549	CDK2AP2	0.89903	1.8844e-07
62871	A_42_P675549	CDK2AP2	0.89481	2.079e-07
46188	A_64_P031467	CDK5R2	1.1579	0.010962
60721	A_64_P031467	CDK5R2	1.1453	0.012188
56788	A_64_P113443	CDK6	1.1853	0.020793
43915	A_64_P061519	CDKL4	1.4789	0.0020928
28030	A_64_P061519	CDKL4	1.3704	0.0030049
40172	A_44_P914438	CDKN1A	0.84419	0.00016809
56476	A_64_P123895	CDKN1A	0.88978	0.00030164
55679	A_64_P123895	CDKN1A	0.88855	0.0002001
9178	A_43_P13144	CDKN2C	1.5589	0.0483
15555	A_64_P001060	Cdkn3	1.2315	0.022384
43858	A_64_P001060	Cdkn3	1.2117	0.0025692
53962	A_64_P052882	Cdpf1	1.1212	0.0017024
58539	A_64_P018071	CDR2	0.86261	2.5512e-06
55075	A_64_P018071	CDR2	0.85941	1.4907e-06
43230	A_44_P196922	CDYL2	1.1984	0.00049638
40779	A_64_P143817	CDYL2	1.198	0.006179
24071	A_64_P022889	CEACAM16	0.72408	0.0021021
43993	A_64_P022889	CEACAM16	0.70368	0.001966
56789	A_44_P411912	CEACAM4	0.88824	0.012598
6865	A_44_P411912	CEACAM4	0.85058	0.0010208
18904	A_64_P157496	CELF2	1.1096	0.010972
57333	A_64_P157496	CELF2	1.1042	0.02958
1667	A_44_P180696	CELF5	1.1997	0.0014536
32847	A_44_P180696	CELF5	1.1933	0.0018673
13947	A_64_P153926	CELSR2	1.1101	0.0013985
21087	A_64_P153926	CELSR2	1.106	0.0013529
10805	A_44_P405847	CEP112	0.73325	0.013335
54503	A_42_P720155	Cep128	1.2783	0.00063841
35215	A_42_P720155	Cep128	1.2531	0.00040999
61855	A_42_P720155	Cep128	1.2275	0.0014401
54657	A_42_P720155	Cep128	1.1718	0.014675
5713	A_64_P073735	Cep128	1.2573	0.001321
15645	A_44_P506741	CEP131	1.1198	4.4996e-05
50774	A_44_P506741	CEP131	1.1143	0.00051296
57635	A_64_P151518	CEP152	1.1065	0.016416
1893	A_44_P242339	CEP162	1.1055	0.00936
8968	A_64_P134690	CEP164	1.1255	0.0010373
41905	A_42_P640992	CEP250	0.87398	0.00022292
51566	A_42_P640992	CEP250	0.87033	0.0003109
2025	A_44_P822464	CEP350	1.1036	8.5784e-06
21156	A_44_P243501	CEP44	1.1296	0.025148
21994	A_44_P293302	CEP57	1.1896	0.00034762
61874	A_44_P293302	CEP57	1.124	0.007361
52407	A_42_P580618	CEP78	1.1222	0.0013956
15070	A_42_P580618	CEP78	1.1211	0.00083699
15583	A_42_P580618	CEP78	1.1121	0.0037009
13751	A_42_P729012	CERCAM	0.9036	0.0029378
48670	A_42_P729012	CERCAM	0.90317	0.0032162
22028	A_44_P262645	CERS1	1.3494	8.8043e-06
59564	A_64_P105928	CERS4	1.2101	0.00011137
35493	A_64_P105928	CERS4	1.1351	0.0012726
40899	A_43_P17622	CERS5	1.1255	0.00079074
30692	A_43_P17622	CERS5	1.1219	8.1521e-05
39551	A_44_P224987	CERS6	1.1254	0.0091838
48933	A_64_P105918	CERS6	1.1318	0.0044598
55873	A_64_P105918	CERS6	1.1111	0.040888
31025	A_64_P042840	CES5A	0.7623	3.2579e-05
47081	A_64_P042840	CES5A	0.75141	8.0753e-05
49767	A_43_P15750	CFD	0.90649	0.023513
60402	A_44_P471182	CFP	0.90481	0.014527
41561	A_44_P471182	CFP	0.90235	0.016055
28708	A_64_P103537	CFTR	3.8626	0.0052054
34301	A_64_P103537	CFTR	3.8402	0.013256
42870	A_44_P386949	CHAMP1	1.3604	0.00010246
52954	A_44_P386949	CHAMP1	1.2717	0.0011265
2296	A_64_P055769	CHD5	1.3398	0.00036524
19861	A_64_P055769	CHD5	1.2807	0.00050933
44243	A_44_P485388	CHD7	1.1767	0.0029327
29227	A_44_P485388	CHD7	1.1496	0.0084045
2569	A_64_P029008	CHDH	1.1105	0.018907
44837	A_64_P015607	CHKA	0.89736	0.00093334
24177	A_64_P015607	CHKA	0.8946	0.0015121
13318	A_42_P818819	CHKB	0.88847	3.9721e-08
35381	A_42_P818819	CHKB	0.88801	2.3858e-08
40026	A_42_P818819	CHKB	0.88584	1.6223e-07
39046	A_42_P818819	CHKB	0.88525	1.1855e-10
39424	A_42_P818819	CHKB	0.8851	1.0688e-06
20327	A_42_P818819	CHKB	0.88456	8.6314e-09
10863	A_42_P818819	CHKB	0.88403	1.4261e-07
41626	A_42_P818819	CHKB	0.88375	1.7079e-07
60988	A_42_P818819	CHKB	0.87984	1.329e-07
16512	A_42_P818819	CHKB	0.87906	8.9753e-08
40340	A_64_P071659	CHM	0.86416	0.00048246
46875	A_64_P071659	CHM	0.86182	7.657e-05
20118	A_64_P071664	CHM	0.88259	0.00031137
41991	A_64_P071664	CHM	0.88168	0.031873
14555	A_43_P16469	CHMP1A	1.1434	0.0040973
60499	A_43_P16469	CHMP1A	1.1416	0.0046428
55023	A_44_P326515	CHMP6	1.184	0.0042518
56976	A_44_P326515	CHMP6	1.1716	0.0004812
56265	A_44_P548507	Chn1	1.1358	0.041215
35923	A_44_P419291	Chn2	0.88441	0.010874
35738	A_44_P419291	Chn2	0.88049	0.014157
22810	A_44_P345319	CHRD	1.1661	0.019823
24915	A_44_P345319	CHRD	1.1424	0.036868
38364	A_44_P278408	CHRDL1	2.1454	0.0036541
56982	A_44_P278408	CHRDL1	1.9331	0.0057017
39669	A_64_P036499	CHRM1	3.2125	0.021452
30298	A_43_P15933	CHRM4	1.5516	0.0027352
23619	A_43_P15933	CHRM4	1.524	0.0032592
57036	A_44_P269085	CHRNA4	0.86531	7.7764e-07
19311	A_44_P269085	CHRNA4	0.86265	4.5266e-06
56902	A_44_P1035007	CHRNE	1.297	0.00176
6174	A_44_P1035007	CHRNE	1.1911	0.0068913
34061	A_64_P128971	CHST13	1.1718	0.0032164
11364	A_44_P673662	CHST15	1.3898	0.0053593
318	A_64_P062593	CHST6	0.72643	0.00086098
37911	A_64_P062593	CHST6	0.72106	0.00059353
15818	A_64_P017478	CIAPIN1	0.90375	0.002771
17179	A_64_P017478	CIAPIN1	0.89875	0.0022115
48107	A_43_P12541	CIB1	0.88718	6.7166e-05
22926	A_43_P12541	CIB1	0.88545	8.6897e-05
48137	A_64_P128953	CIC	1.2351	5.6934e-05
1002	A_64_P128953	CIC	1.2062	0.0020907
44077	A_64_P156333	CIDEA	0.62546	0.0011623
55870	A_64_P156333	CIDEA	0.62514	0.0012474
57496	A_64_P039792	CIPC	1.1033	3.7022e-05
58156	A_64_P046268	CISH	1.2657	6.4008e-05
2043	A_64_P129498	CIT	0.89031	0.00049594
19546	A_64_P129498	CIT	0.88818	7.7657e-05
48006	A_64_P048183	CKAP2	1.1486	0.021213
58296	A_64_P162262	CKLF	0.86376	0.00045955
4527	A_64_P163031	CKLF	0.89195	0.0013255
25139	A_64_P163031	CKLF	0.89016	0.0012711
29670	A_44_P227023	CLASP1	0.81985	0.0012171
33791	A_64_P031369	Clasrp	0.90149	3.0804e-05
33114	A_64_P031369	Clasrp	0.89634	3.8808e-05
38442	A_44_P522492	CLCC1	1.1882	8.3311e-05
12885	A_44_P522492	CLCC1	1.1843	0.0020553
26264	A_43_P11833	CLCN2	1.1497	0.0064482
34803	A_43_P11833	CLCN2	1.1459	0.017594
31695	A_64_P012432	CLCN2	1.5746	0.002362
6212	A_64_P010368	CLCN6	1.1849	7.0221e-05
38412	A_64_P010368	CLCN6	1.1223	0.00072106
13366	A_64_P010363	CLCN7	1.1951	0.00040678
6157	A_64_P010363	CLCN7	1.1246	0.0053254
14935	A_64_P029878	CLCNKA	1.111	0.0060227
11083	A_64_P138415	CLDN19	0.84131	0.0034846
51140	A_64_P138415	CLDN19	0.82745	0.0025337
6869	A_64_P045922	CLEC12A	0.84187	0.0076739
48075	A_64_P045922	CLEC12A	0.8359	0.0094532
60861	A_64_P043719	CLEC14A	1.1555	0.016855
46320	A_64_P031259	CLINT1	1.1607	0.017344
56657	A_64_P125920	CLINT1	1.1241	0.0001011
33497	A_64_P008303	Clip1	1.1171	0.00081607
25319	A_64_P160715	CLIP2	1.1447	0.0010766
1688	A_43_P23317	CLIP4	1.1899	1.6338e-05
3253	A_43_P23317	CLIP4	1.1656	1.009e-05
13586	A_64_P039432	CLK1	0.90222	2.4924e-05
1474	A_64_P039432	CLK1	0.89943	5.8889e-06
45333	A_64_P075337	CLOCK	1.1723	0.009929
7733	A_64_P065235	CLRN1	0.74821	0.012811
61574	A_64_P065235	CLRN1	0.7356	0.017289
36830	A_44_P448181	CLSTN1	1.3387	0.00072381
17413	A_44_P448181	CLSTN1	1.311	0.00080697
21745	A_64_P094347	CLSTN2	1.6192	0.00073991
50191	A_64_P094347	CLSTN2	1.6165	0.00087836
59032	A_44_P435536	CLSTN3	1.1587	0.0074643
15031	A_44_P435536	CLSTN3	1.1429	0.013333
16391	A_64_P050865	CLTB	0.9082	7.8976e-06
31842	A_64_P050865	CLTB	0.90775	8.264e-06
42567	A_44_P111212	CLVS1	1.1705	0.0037175
29833	A_64_P029062	CLYBL	0.83698	0.00047727
34982	A_64_P029062	CLYBL	0.83195	0.00032058
39451	A_43_P16642	CMAS	0.90502	0.0012091
15595	A_43_P16642	CMAS	0.90235	0.0012984
20607	A_64_P145306	CMTM4	1.4759	0.0001435
30874	A_64_P135048	CMTM5	0.87961	0.00010209
52311	A_64_P135048	CMTM5	0.87726	0.0001185
61590	A_42_P667802	CMTM6	1.159	0.0014675
39617	A_42_P667802	CMTM6	1.1492	0.001934
9927	A_42_P667802	CMTM6	1.1474	3.0861e-05
10661	A_42_P667802	CMTM6	1.1381	0.00018588
42441	A_42_P667802	CMTM6	1.1368	0.00031551
50116	A_42_P667802	CMTM6	1.1361	0.00069348
31477	A_42_P667802	CMTM6	1.1264	0.00012444
23863	A_42_P667802	CMTM6	1.1226	0.00014697
1407	A_42_P667802	CMTM6	1.121	0.014096
47153	A_42_P667802	CMTM6	1.11	0.00023988
14149	A_42_P601014	CMTM7	0.84532	0.00019494
17155	A_42_P601014	CMTM7	0.84328	8.7983e-05
36675	A_44_P581181	CMTR2	1.1556	0.0085272
14900	A_42_P716512	Cmya5	1.5593	0.022271
7730	A_42_P716512	Cmya5	1.5268	0.029911
32379	A_42_P716512	Cmya5	1.5093	0.025797
37430	A_42_P716512	Cmya5	1.4997	0.030448
36925	A_42_P716512	Cmya5	1.4995	0.033083
34663	A_42_P716512	Cmya5	1.4947	0.021924
4764	A_42_P716512	Cmya5	1.4931	0.027123
57165	A_42_P716512	Cmya5	1.4856	0.024904
36320	A_42_P716512	Cmya5	1.4808	0.028044
37731	A_42_P716512	Cmya5	1.459	0.034009
12926	A_64_P105521	Cnbd2	1.1775	0.0066064
665	A_64_P030110	CNGB3	0.84209	0.020367
27716	A_44_P178576	CNKSR2	1.6359	0.011076
35437	A_44_P178576	CNKSR2	1.6251	0.010215
56919	A_44_P196440	CNKSR2	1.9553	0.0038763
26405	A_44_P196440	CNKSR2	1.9169	0.023251
51788	A_44_P182402	CNKSR3	0.88913	0.01902
56636	A_44_P182402	CNKSR3	0.8793	0.011349
32959	A_64_P124249	CNN2	1.3135	0.005547
18409	A_44_P112586	CNOT11	1.1273	0.0032391
41064	A_44_P405790	CNPY3	1.245	3.711e-06
51357	A_44_P534154	CNPY4	1.1617	0.0047875
15156	A_44_P534154	CNPY4	1.114	0.0010874
42706	A_43_P11563	CNR1	1.2848	4.7143e-05
2859	A_43_P11563	CNR1	1.2746	5.437e-05
42510	A_44_P1030258	CNR1	1.8155	8.0153e-05
51604	A_44_P1030258	CNR1	1.7819	0.00011135
53307	A_44_P1030258	CNR1	1.779	1.7289e-05
50390	A_44_P1030258	CNR1	1.7765	0.00010639
4559	A_44_P1030258	CNR1	1.7381	1.8959e-05
40780	A_44_P1030258	CNR1	1.7306	2.9265e-05
31305	A_44_P1030258	CNR1	1.6916	5.8082e-05
25712	A_44_P1030258	CNR1	1.6864	2.4595e-05
12761	A_44_P1030258	CNR1	1.6743	4.6354e-05
5094	A_44_P1030258	CNR1	1.6371	0.00034106
50529	A_44_P389506	CNTLN	1.1486	0.0044105
15495	A_64_P037320	Cntnap3	1.2692	1.6916e-06
30203	A_64_P090005	Cntnap3	1.1399	0.00054071
19710	A_44_P410216	CNTNAP4	1.2461	9.6319e-06
29309	A_44_P410216	CNTNAP4	1.2401	6.4211e-06
29948	A_64_P109719	COA5	1.1666	2.973e-05
51978	A_44_P583834	COBL	2.0392	0.00096787
58840	A_44_P583834	COBL	2.0311	0.0021002
18612	A_44_P527024	COL11A2	0.90899	4.518e-05
56456	A_64_P093189	COL14A1	1.3006	0.027246
61118	A_64_P093189	COL14A1	1.2595	0.032214
6972	A_64_P093184	Col15a1/LOC100909752	0.80023	0.0004507
54283	A_64_P093184	Col15a1/LOC100909752	0.79371	0.00019682
55018	A_64_P093245	COL19A1	1.1716	8.6556e-05
21779	A_44_P350521	COL1A1	1.1313	0.0049014
32255	A_43_P12783	COL1A2	1.1174	0.032534
42476	A_43_P12783	COL1A2	1.1165	0.028441
1940	A_64_P136394	COL20A1	1.2059	0.0046583
61808	A_44_P456479	COL23A1	1.5974	0.0006226
29686	A_44_P456479	COL23A1	1.5776	0.00049287
26773	A_44_P639365	COL24A1	1.6909	0.01001
29825	A_42_P633958	COL4A2	1.1146	0.0025221
9726	A_44_P105448	Col4a5	1.1563	0.00048376
23114	A_64_P062810	COL4A6	1.1972	0.003213
7786	A_44_P349553	COL6A1	1.261	0.015068
42241	A_44_P349553	COL6A1	1.243	0.015395
40618	A_64_P073460	COL6A2	1.1012	0.012126
25042	A_64_P137075	COL7A1	1.1618	0.0041264
42251	A_44_P140684	COL8A1	1.2988	3.465e-05
27478	A_44_P140684	COL8A1	1.2687	0.0004709
1900	A_64_P074649	COL9A1	1.19	0.037487
31777	A_64_P100413	COL9A2	0.90621	0.00022233
40231	A_64_P100413	COL9A2	0.90342	0.00062343
60884	A_64_P020466	COLEC12	1.1984	0.033635
17143	A_64_P020466	COLEC12	1.1708	0.048928
45357	A_44_P189813	COLGALT1	1.1325	0.00019968
14566	A_44_P189813	COLGALT1	1.1059	0.00058627
35982	A_44_P321115	COMMD8	1.107	0.0001392
61367	A_44_P321115	COMMD8	1.1027	0.00051679
36441	A_64_P038419	COMT	1.1063	0.0053967
1345	A_42_P829349	COMTD1	0.9003	0.001326
48013	A_42_P829349	COMTD1	0.8964	0.00083539
36446	A_64_P189793	COPE	0.88904	1.2772e-06
43585	A_64_P189793	COPE	0.88812	1.3665e-06
44261	A_64_P096016	COPS6	0.90187	4.3669e-06
37527	A_64_P096016	COPS6	0.90167	3.5825e-06
21962	A_42_P813220	COPS9	0.8944	7.127e-07
27664	A_42_P813220	COPS9	0.89353	7.469e-07
23870	A_42_P813220	COPS9	0.8935	5.1156e-07
5591	A_42_P813220	COPS9	0.89319	1.1627e-06
34890	A_42_P813220	COPS9	0.89295	6.8829e-07
24190	A_42_P813220	COPS9	0.89211	8.1941e-07
16029	A_42_P813220	COPS9	0.89173	5.7497e-07
28330	A_42_P813220	COPS9	0.89159	5.057e-07
47026	A_42_P813220	COPS9	0.89027	1.8475e-07
21699	A_42_P813220	COPS9	0.88946	1.9244e-06
56046	A_44_P144871	COQ4	1.1618	0.00013865
32457	A_44_P144871	COQ4	1.1215	0.0012011
36313	A_44_P355850	CORO6	0.87005	0.016503
40398	A_44_P355850	CORO6	0.85874	0.012017
52148	A_44_P345298	CORT	2.297	0.0093031
18823	A_44_P345298	CORT	2.1381	0.01519
2141	A_64_P096569	COX4I1	0.87962	0.024113
36821	A_64_P000146	COX5B	0.89214	2.9772e-06
13760	A_64_P000146	COX5B	0.88803	4.2253e-06
51758	A_44_P432910	COX6A1	0.8987	2.6178e-06
48588	A_44_P432910	COX6A1	0.8979	2.3597e-06
6758	A_64_P054182	COX6B1	0.90062	2.2265e-06
51404	A_64_P054182	COX6B1	0.89729	3.2455e-06
50808	A_64_P146945	Cox6c	0.90872	2.8676e-06
44395	A_64_P058266	Cox6c-ps1	0.84556	1.2782e-05
5073	A_64_P058266	Cox6c-ps1	0.84239	4.1089e-05
33915	A_64_P110309	Cox7a1/LOC687508	0.89928	0.0001537
6814	A_44_P1038392	Cox7a2/Cox7a2l2	0.89071	2.754e-06
31173	A_44_P1038392	Cox7a2/Cox7a2l2	0.88943	4.4379e-06
21027	A_42_P489478	COX7B	0.90537	8.0353e-07
15253	A_42_P489478	COX7B	0.90469	8.2135e-07
34346	A_42_P489478	COX7B	0.90445	1.5851e-06
21693	A_42_P489478	COX7B	0.90433	4.1372e-06
12919	A_42_P489478	COX7B	0.9043	4.6368e-06
58042	A_42_P489478	COX7B	0.90394	9.6892e-07
1860	A_42_P489478	COX7B	0.90385	6.0335e-06
16473	A_42_P489478	COX7B	0.90253	4.9269e-06
22343	A_42_P489478	COX7B	0.90225	2.2508e-06
18589	A_42_P489478	COX7B	0.90056	9.4029e-07
59366	A_44_P540570	Cox7c	0.85636	0.0010432
10127	A_42_P570756	COX8A	0.89774	6.1245e-06
5927	A_42_P570756	COX8A	0.89772	3.3949e-06
5288	A_42_P570756	COX8A	0.89716	9.828e-06
36802	A_42_P570756	COX8A	0.89607	4.2871e-06
32042	A_42_P570756	COX8A	0.89584	3.4974e-06
23915	A_42_P570756	COX8A	0.8957	4.539e-06
42039	A_42_P570756	COX8A	0.8954	4.3105e-06
24289	A_42_P570756	COX8A	0.89534	3.467e-06
41949	A_42_P570756	COX8A	0.89514	2.9813e-06
18652	A_42_P570756	COX8A	0.89422	2.6029e-06
6523	A_64_P036440	Cox8b	0.83641	0.0096427
56182	A_64_P036440	Cox8b	0.83111	0.015642
27546	A_64_P092201	CP	1.1161	0.0069584
13608	A_44_P363181	CPD	1.1964	5.5307e-06
32942	A_44_P363181	CPD	1.1886	0.00027816
15791	A_64_P087875	CPEB1	0.90832	0.0096437
21536	A_64_P087875	CPEB1	0.90072	0.012575
7460	A_64_P155910	CPLX3	2.4899	0.00021327
5167	A_64_P155910	CPLX3	2.461	0.00061147
37008	A_44_P579132	CPNE4	0.83565	2.4287e-07
55923	A_44_P579132	CPNE4	0.83504	2.5707e-06
32039	A_64_P023078	CPNE4	0.84386	3.641e-06
18871	A_64_P023078	CPNE4	0.83972	8.9772e-06
32836	A_64_P157595	CPNE5	1.3721	2.1227e-05
23691	A_64_P157595	CPNE5	1.3603	1.3775e-05
7993	A_64_P024725	CPNE6	1.1297	0.002115
36149	A_64_P157604	CPNE7	0.79523	0.0011043
8586	A_64_P157604	CPNE7	0.79163	0.0010032
52584	A_42_P630572	CPNE8	1.3651	0.0010714
5700	A_42_P630572	CPNE8	1.3548	0.00076473
2726	A_42_P630572	CPNE8	1.3548	0.0027009
33683	A_42_P630572	CPNE8	1.3399	0.0019892
52979	A_42_P630572	CPNE8	1.3377	0.00094961
36490	A_42_P630572	CPNE8	1.3367	0.0017823
34913	A_42_P630572	CPNE8	1.3306	0.0020277
51823	A_42_P630572	CPNE8	1.3246	0.0048854
8068	A_42_P630572	CPNE8	1.3226	0.0012427
10750	A_42_P630572	CPNE8	1.2954	0.0037804
44900	A_64_P154218	CPNE8	1.5236	0.002055
36359	A_42_P468231	CPNE9	0.79392	3.0737e-05
46375	A_42_P468231	CPNE9	0.79101	2.5565e-05
36133	A_44_P274762	CPPED1	1.114	0.0073812
9899	A_44_P289378	CPT1B	0.81715	0.00038285
57428	A_44_P289378	CPT1B	0.80569	0.00025328
13966	A_44_P311797	CPXM1	1.3321	0.0014692
32605	A_44_P311797	CPXM1	1.2713	0.001528
5867	A_42_P525886	CRABP1	3.518	0.00011984
38999	A_42_P525886	CRABP1	3.1059	0.00022623
62697	A_42_P525886	CRABP1	3.0152	0.00016732
8830	A_42_P525886	CRABP1	2.9993	0.00026215
35334	A_42_P525886	CRABP1	2.7496	9.9913e-05
24318	A_42_P525886	CRABP1	2.6025	0.00073201
14960	A_42_P525886	CRABP1	2.5992	0.00052544
44798	A_42_P525886	CRABP1	2.5813	0.00012721
56841	A_42_P525886	CRABP1	2.4198	0.00026775
6618	A_42_P525886	CRABP1	2.2632	0.0086055
29073	A_44_P129749	Crabp2/LOC100911902	0.90075	0.014487
61220	A_44_P129749	Crabp2/LOC100911902	0.89967	0.012442
35599	A_42_P829251	CREBBP	1.1788	0.0013106
54112	A_42_P829251	CREBBP	1.1585	8.4953e-05
26417	A_64_P016901	CREG1	0.79567	1.0227e-05
48836	A_64_P016901	CREG1	0.79278	1.2813e-05
39510	A_42_P811632	CREG2	1.3301	0.0002534
55400	A_42_P811632	CREG2	1.3166	0.0014632
55737	A_42_P811632	CREG2	1.2316	0.00033755
58149	A_42_P811632	CREG2	1.2216	0.0028208
39043	A_42_P811632	CREG2	1.2163	4.9754e-05
3222	A_42_P811632	CREG2	1.1965	0.027778
42167	A_42_P811632	CREG2	1.1937	0.0011717
3718	A_42_P811632	CREG2	1.1884	0.023623
52061	A_42_P811632	CREG2	1.1496	0.0039582
9273	A_42_P811632	CREG2	1.1439	0.048066
10655	A_64_P042278	CREM	0.90381	1.6667e-05
7890	A_43_P12478	CRH	1.2928	0.00016196
56186	A_43_P12478	CRH	1.2623	3.4129e-05
50900	A_43_P12478	CRH	1.2496	0.00039353
49539	A_43_P12478	CRH	1.2464	2.6245e-05
16813	A_43_P12478	CRH	1.2449	0.00081674
54218	A_43_P12478	CRH	1.241	6.3731e-05
19951	A_43_P12478	CRH	1.241	0.00026683
38243	A_43_P12478	CRH	1.2328	9.873e-05
39299	A_43_P12478	CRH	1.2318	4.3947e-05
30911	A_43_P12478	CRH	1.2302	3.2213e-05
31501	A_64_P116972	CRH	1.1055	0.001923
33755	A_64_P116972	CRH	1.1025	0.0017271
56857	A_44_P104054	CRHBP	2.0883	0.00036393
41326	A_44_P104054	CRHBP	1.935	0.00086048
18462	A_64_P012770	CRHR1	1.4456	0.011461
19046	A_42_P505070	CRIM1	1.1189	0.0013499
6724	A_42_P505070	CRIM1	1.114	0.00027262
47398	A_42_P505070	CRIM1	1.113	0.0013133
48812	A_42_P505070	CRIM1	1.1108	0.00062334
4810	A_42_P505070	CRIM1	1.1082	0.0011228
49998	A_42_P505070	CRIM1	1.1077	0.00073685
10613	A_42_P505070	CRIM1	1.1066	0.0016354
34667	A_42_P505070	CRIM1	1.1011	0.0014278
56269	A_42_P505070	CRIM1	1.1001	0.002009
57132	A_44_P275249	CRK	1.1912	0.01125
24031	A_42_P629062	CRLF3	1.1126	0.00022985
48128	A_42_P629062	CRLF3	1.107	0.0014628
61424	A_42_P629062	CRLF3	1.1042	0.0036492
51619	A_42_P629062	CRLF3	1.1042	0.0076036
43460	A_42_P629062	CRLF3	1.1037	0.0019929
21403	A_42_P629062	CRLF3	1.1018	0.00050098
52181	A_42_P629062	CRLF3	1.1009	0.0022041
24894	A_64_P074770	CROCC	1.386	0.00013124
48644	A_64_P074770	CROCC	1.3392	0.00042751
32795	A_43_P13262	CRTAC1	1.1695	0.0048143
39033	A_43_P13262	CRTAC1	1.1689	0.0039101
38798	A_64_P111649	CRTC1	1.1075	0.0066194
56870	A_64_P111649	CRTC1	1.1028	0.0073956
30410	A_44_P531758	CRYAB	0.86436	1.8773e-05
11632	A_44_P531758	CRYAB	0.85945	2.0617e-05
28601	A_44_P501761	CRYBG2	1.3658	2.5506e-05
50020	A_44_P501761	CRYBG2	1.3126	0.00017772
853	A_43_P12996	CRYM	1.2803	0.0035831
40024	A_42_P626447	CSDC2	0.87327	0.0062987
27398	A_42_P626447	CSDC2	0.87112	0.0061627
41044	A_42_P626447	CSDC2	0.87097	0.0092238
27677	A_42_P626447	CSDC2	0.87059	0.005809
35366	A_42_P626447	CSDC2	0.87005	0.0057572
47089	A_42_P626447	CSDC2	0.86941	0.0062605
56109	A_42_P626447	CSDC2	0.86781	0.0074297
29067	A_42_P626447	CSDC2	0.86681	0.0053279
4145	A_42_P626447	CSDC2	0.86556	0.0070808
26168	A_42_P626447	CSDC2	0.85963	0.0096496
42832	A_44_P257582	CSF1R	1.1768	0.012649
13005	A_64_P351634	CSF1R	1.4581	0.0086231
14191	A_64_P155629	CSF2RA	0.88578	4.514e-06
43629	A_42_P696084	CSPG4	1.1255	4.5966e-06
45181	A_42_P696084	CSPG4	1.1246	1.4405e-05
18408	A_42_P696084	CSPG4	1.1232	1.102e-05
33750	A_42_P696084	CSPG4	1.1224	2.0413e-05
13314	A_42_P696084	CSPG4	1.1221	7.1882e-06
32747	A_42_P696084	CSPG4	1.1209	5.2135e-06
8184	A_42_P696084	CSPG4	1.1179	1.589e-05
52623	A_42_P696084	CSPG4	1.1151	2.1913e-05
37745	A_42_P696084	CSPG4	1.1142	8.9573e-05
24167	A_42_P696084	CSPG4	1.1093	1.2252e-05
50012	A_44_P431774	CSRNP1	1.2269	0.008221
59484	A_44_P431774	CSRNP1	1.2254	0.014097
20811	A_64_P073934	CSRNP2	1.422	0.00064574
47201	A_64_P073934	CSRNP2	1.2282	0.0081675
35616	A_64_P130873	CSRNP3	1.1705	4.186e-05
35880	A_64_P130873	CSRNP3	1.1698	4.1787e-05
7241	A_42_P727191	CSRP2	0.90758	0.0010337
30602	A_42_P727191	CSRP2	0.9072	0.00087917
3469	A_42_P727191	CSRP2	0.90666	0.00090815
21186	A_42_P727191	CSRP2	0.90653	0.00066001
60533	A_42_P727191	CSRP2	0.90502	0.00087919
58084	A_42_P727191	CSRP2	0.90402	0.00093087
61670	A_42_P727191	CSRP2	0.90296	0.00044772
12426	A_44_P110109	CST3	0.90781	0.00038051
43425	A_44_P110109	CST3	0.90608	0.00025628
61156	A_42_P493567	CTBS	1.1277	0.00053236
13307	A_42_P493567	CTBS	1.1252	0.0013513
10568	A_42_P493567	CTBS	1.1227	0.004498
33383	A_42_P493567	CTBS	1.1226	0.00059252
22067	A_42_P493567	CTBS	1.1168	0.00568
60242	A_42_P493567	CTBS	1.1074	0.0072825
13098	A_42_P671285	Ctdspl	1.5839	0.0058365
56741	A_42_P671285	Ctdspl	1.4877	0.00037347
24410	A_42_P671285	Ctdspl	1.4529	0.00025478
17318	A_42_P671285	Ctdspl	1.4056	0.0004821
37628	A_42_P671285	Ctdspl	1.3996	0.00013274
59955	A_42_P671285	Ctdspl	1.3951	1.0149e-05
20476	A_42_P671285	Ctdspl	1.3881	0.0002001
26663	A_42_P671285	Ctdspl	1.3804	0.00042211
54303	A_42_P671285	Ctdspl	1.3743	0.0010182
39340	A_42_P671285	Ctdspl	1.303	0.00086199
3071	A_44_P625333	Ctdspl	1.2146	0.00057941
953	A_44_P625333	Ctdspl	1.2059	0.00042253
16407	A_64_P119422	CTF1	1.1595	0.004696
15450	A_42_P484738	CTGF	1.161	0.029528
22506	A_42_P484738	CTGF	1.16	0.036965
20996	A_42_P484738	CTGF	1.1598	0.029512
56932	A_42_P484738	CTGF	1.1579	0.023127
8979	A_42_P484738	CTGF	1.1552	0.030076
6395	A_42_P484738	CTGF	1.1548	0.031258
53535	A_42_P484738	CTGF	1.1535	0.027835
40819	A_42_P484738	CTGF	1.1511	0.031067
1570	A_42_P484738	CTGF	1.1478	0.042692
42742	A_44_P512874	CTH	1.137	0.015505
43602	A_44_P144591	CTHRC1	0.84959	0.029489
22347	A_44_P963812	CTNNAL1	0.8951	0.0040529
7075	A_44_P963812	CTNNAL1	0.88158	0.0071797
17999	A_44_P297596	CTNND1	0.89738	0.00071723
17795	A_44_P297596	CTNND1	0.89113	1.0863e-05
36360	A_43_P11451	CTRB2	1.1922	5.3988e-06
52185	A_43_P11451	CTRB2	1.1741	0.00062657
34510	A_44_P379012	CTRL	0.89934	7.2088e-05
23680	A_44_P379012	CTRL	0.88107	1.1528e-05
32242	A_64_P029054	CTTN	1.1028	0.0060144
27654	A_64_P037804	CTU1	1.3976	0.0017121
27698	A_64_P029322	CTU2	0.90685	8.7323e-05
17567	A_44_P937454	CTXN2	0.83181	0.016597
25353	A_64_P109202	CTXN3	0.78799	0.00046161
11160	A_64_P088005	CUX1	1.1072	0.0179
62106	A_64_P088005	CUX1	1.1002	0.019297
14606	A_44_P605194	CWC25	1.2107	0.046293
55725	A_44_P605194	CWC25	1.1825	0.040369
57775	A_64_P092220	CWC25	1.1242	0.0096285
6967	A_64_P092220	CWC25	1.117	0.0044748
31067	A_64_P013526	CXADR	1.1017	0.0412
58103	A_64_P052365	CXorf21	1.137	0.0032276
19319	A_64_P045812	CYB561D1	1.4636	0.00076878
4528	A_64_P045812	CYB561D1	1.2479	0.034271
16771	A_64_P099151	CYB5RL	1.1161	0.036606
41538	A_64_P084088	CYBRD1	1.4067	0.00052464
414	A_64_P084088	CYBRD1	1.3969	0.0021572
45321	A_44_P151638	Cyp11b1	3.1775	0.0076281
29818	A_44_P151638	Cyp11b1	2.4322	0.010226
46977	A_64_P050748	CYP11B2	2.0697	0.0058047
36612	A_64_P050748	CYP11B2	1.7921	0.0096266
57932	A_43_P13109	CYP26A1	3.2531	0.030623
13357	A_43_P13109	CYP26A1	2.8448	0.015497
46677	A_42_P693964	CYP26B1	1.3702	0.0010048
53875	A_42_P693964	CYP26B1	1.3654	0.00085549
30148	A_42_P693964	CYP26B1	1.3635	0.0010819
44320	A_42_P693964	CYP26B1	1.362	0.0010271
19600	A_42_P693964	CYP26B1	1.3559	0.0012893
22736	A_42_P693964	CYP26B1	1.3526	0.0010897
4243	A_42_P693964	CYP26B1	1.3493	0.0016404
40778	A_42_P693964	CYP26B1	1.3414	0.0014672
53991	A_42_P693964	CYP26B1	1.3372	0.0011672
37585	A_42_P693964	CYP26B1	1.337	0.0025865
15254	A_43_P15847	CYP27A1	1.3546	0.0016647
20093	A_43_P15847	CYP27A1	1.2635	0.0042778
2711	A_64_P048379	CYP2J2	1.2067	0.0065327
22206	A_64_P048379	CYP2J2	1.1687	0.0025265
33863	A_64_P056415	CYP2J2	1.2324	0.00017155
38176	A_64_P056415	CYP2J2	1.2219	0.0002621
46001	A_64_P113278	CYP2S1	1.2051	0.0014742
28506	A_44_P1037342	CYP3A7	0.90271	0.0055796
38765	A_64_P099017	Cyp4f17	0.87706	0.037771
57603	A_64_P058850	CYP4F3	0.90512	9.5398e-06
32205	A_64_P058850	CYP4F3	0.9003	7.0902e-06
38449	A_64_P127670	CYP4X1	1.1568	0.0037117
50205	A_64_P075357	CYR61	1.2488	0.011967
4108	A_43_P15432	CYTH1	1.1872	0.0060862
55442	A_64_P133276	DACT2	1.3347	0.0042852
52937	A_64_P133276	DACT2	1.3064	0.0064815
13294	A_42_P735730	DAPP1	1.1436	0.034109
50409	A_42_P735730	DAPP1	1.1199	0.013426
6696	A_42_P735730	DAPP1	1.1177	0.012847
21348	A_42_P735730	DAPP1	1.1009	0.037669
24725	A_43_P14621	DBI	0.87833	0.00070071
31942	A_43_P14621	DBI	0.87602	0.0006275
5129	A_43_P12085	Dbil5	0.90549	0.0048148
16426	A_43_P12085	Dbil5	0.90041	0.0034079
62475	A_44_P478284	DBNDD1	0.80843	4.7171e-06
42327	A_44_P478284	DBNDD1	0.80372	8.916e-06
3199	A_43_P21196	DBR1	1.1935	0.001169
11807	A_44_P513771	DCAF1	1.1996	0.0011838
20220	A_64_P009783	Dcaf12l1	1.1209	0.011329
52256	A_44_P389688	DCAF7	1.1123	0.0033904
14505	A_64_P132541	DCC	1.1081	0.047931
46222	A_44_P685554	DCDC2	1.4467	0.00070828
31679	A_44_P685554	DCDC2	1.3716	0.00093843
40366	A_44_P172645	Dclk1	1.181	0.017762
60529	A_44_P172645	Dclk1	1.1728	0.019669
9894	A_44_P419275	Dclk1	1.2206	0.01809
35517	A_44_P419275	Dclk1	1.2175	0.018869
35027	A_42_P667696	DCLK3	1.1173	0.027933
4641	A_42_P667696	DCLK3	1.1123	0.032762
61421	A_42_P667696	DCLK3	1.1112	0.034847
24535	A_42_P667696	DCLK3	1.1106	0.03082
38121	A_42_P667696	DCLK3	1.1106	0.034078
53228	A_42_P667696	DCLK3	1.109	0.037016
32143	A_42_P667696	DCLK3	1.109	0.044012
39357	A_42_P667696	DCLK3	1.1084	0.040587
50620	A_64_P150539	DCLK3	1.3295	0.0076783
40375	A_64_P150539	DCLK3	1.3265	0.005643
12902	A_42_P647599	DCN	1.1323	0.0048169
3716	A_42_P647599	DCN	1.129	0.0030817
48367	A_42_P647599	DCN	1.1283	0.0042177
18763	A_42_P647599	DCN	1.1258	0.001545
35854	A_42_P647599	DCN	1.1223	0.0042039
33641	A_42_P647599	DCN	1.1181	0.0059896
3906	A_42_P647599	DCN	1.1176	0.0053079
46952	A_42_P647599	DCN	1.1175	0.0037363
39286	A_42_P647599	DCN	1.1134	0.0068594
47206	A_42_P647599	DCN	1.111	0.0069146
27661	A_44_P636923	DCP1B	1.1817	9.412e-05
22732	A_42_P648207	DCTD	0.89411	0.031624
16507	A_42_P648207	DCTD	0.89077	0.016259
55250	A_42_P648207	DCTD	0.88934	0.015536
50264	A_42_P648207	DCTD	0.8872	0.0086915
52566	A_42_P648207	DCTD	0.8859	0.010597
36544	A_42_P648207	DCTD	0.87839	0.033786
17045	A_42_P648207	DCTD	0.87122	0.005956
58270	A_42_P648207	DCTD	0.87099	0.0092029
61935	A_42_P648207	DCTD	0.86815	0.0046162
29181	A_42_P648207	DCTD	0.8637	0.0065011
31148	A_64_P398958	DCUN1D1	0.88036	4.4064e-05
56042	A_64_P398958	DCUN1D1	0.87927	2.2933e-05
62183	A_64_P037279	DCUN1D2	1.2214	0.003818
39285	A_64_P048394	DCUN1D2	1.1836	0.0066364
5553	A_64_P048394	DCUN1D2	1.1749	0.0071823
53781	A_44_P129412	DCX	1.1715	1.5862e-06
1948	A_44_P129412	DCX	1.1632	4.7227e-07
22951	A_64_P039818	DCX	1.2573	0.00334
60792	A_64_P039818	DCX	1.1462	0.0020989
4148	A_43_P12207	DDAH1	0.83027	0.00036286
145	A_43_P12207	DDAH1	0.82973	0.00033858
56212	A_64_P088814	DDAH1	0.80431	0.0045315
2605	A_64_P088814	DDAH1	0.77603	0.0016906
34827	A_43_P14910	DDC	0.86796	0.017926
56878	A_43_P14910	DDC	0.86586	0.014458
27971	A_64_P059495	DDIT3	0.90541	0.00015829
15204	A_64_P059495	DDIT3	0.90146	0.00016891
27244	A_44_P465863	DDN	1.6369	0.0085682
26938	A_44_P465863	DDN	1.6065	0.012041
48029	A_64_P001389	DDO	1.3433	0.0008113
32451	A_64_P001389	DDO	1.3245	0.00034981
59545	A_44_P515494	DDR1	0.87354	0.028336
16086	A_44_P515494	DDR1	0.85409	0.046362
58470	A_64_P018076	DDR2	1.3756	0.0033654
24401	A_64_P018076	DDR2	1.2577	0.00087309
43687	A_64_P018081	DDR2	1.1971	0.00068511
50928	A_64_P018081	DDR2	1.1693	0.00076107
37203	A_43_P17324	DDX18	1.1137	0.017241
2564	A_44_P513465	DDX31	1.3007	0.00034152
27242	A_44_P513465	DDX31	1.2353	0.0034788
41953	A_64_P055666	DDX41	0.88976	1.667e-05
18185	A_64_P055666	DDX41	0.88888	9.6328e-06
23025	A_64_P058503	DDX41	0.88493	2.0724e-05
1131	A_64_P162173	DDX41	0.88958	2.3346e-05
319	A_64_P162173	DDX41	0.88877	1.3929e-05
52483	A_44_P368044	DDX49	1.1077	0.00076466
60194	A_44_P576954	Ddx58	1.2001	0.0013972
18396	A_64_P125423	Dear	1.4242	0.025812
20788	A_44_P378631	DECR2	1.1919	0.0029206
38856	A_44_P378631	DECR2	1.1705	0.0041749
40276	A_64_P147694	DENND1A	1.3391	0.0023069
60561	A_64_P147694	DENND1A	1.3046	0.0058533
23237	A_64_P105681	DENND1C	1.1042	0.02701
7472	A_44_P899127	DEPP1	0.82659	0.0041528
23520	A_43_P11120	DERA	0.87585	0.0036311
61845	A_42_P536741	DERL3	0.90722	0.0011001
43963	A_44_P548559	DERL3	1.1267	0.0065756
19226	A_44_P384090	DES	1.1656	0.01652
50902	A_64_P077065	DGCR2	1.314	1.9809e-05
9649	A_44_P545553	DGKB	1.1937	0.00018192
6137	A_44_P545553	DGKB	1.1818	0.0011183
59056	A_64_P105412	Dgke	1.1632	0.00012232
50068	A_44_P179145	DGKG	1.1959	0.0026952
13076	A_44_P179145	DGKG	1.1822	0.0038258
50949	A_64_P000176	DHCR24	1.1135	0.0014662
44237	A_64_P000176	DHCR24	1.1036	0.0013479
27803	A_64_P069872	DHRS13	0.85581	0.0040368
56769	A_44_P665075	DHTKD1	1.3625	0.0010101
26379	A_44_P665075	DHTKD1	1.2876	0.0005871
33286	A_44_P547957	DHX8	1.1515	0.002479
18802	A_44_P547957	DHX8	1.1312	0.004185
26397	A_44_P142352	DHX9	1.1781	1.5886e-07
3206	A_42_P757414	DIAPH3	1.4104	0.00017482
61334	A_42_P757414	DIAPH3	1.4072	0.0025708
58776	A_42_P757414	DIAPH3	1.3747	0.00096621
58630	A_42_P757414	DIAPH3	1.3612	0.0021486
42403	A_42_P757414	DIAPH3	1.3274	0.00096324
3179	A_42_P757414	DIAPH3	1.3193	0.001698
38846	A_42_P757414	DIAPH3	1.3129	0.0018409
1451	A_42_P757414	DIAPH3	1.2862	0.0061662
40673	A_42_P757414	DIAPH3	1.2751	0.0023917
3960	A_42_P757414	DIAPH3	1.2681	0.033544
58216	A_43_P11861	DIO3	3.1112	6.1883e-05
31914	A_43_P11861	DIO3	2.6904	1.9377e-05
8220	A_64_P090408	DIP2A	1.1414	0.034563
54427	A_64_P090408	DIP2A	1.133	0.0039884
39944	A_64_P090395	DIP2B	1.134	5.1919e-06
5339	A_64_P090395	DIP2B	1.1099	0.0070809
41710	A_64_P077358	DIP2C	1.2148	3.4137e-05
40848	A_44_P464042	DIS3	1.1205	0.0072799
12074	A_64_P084198	DKK3	1.2197	0.0021915
38119	A_64_P084198	DKK3	1.2162	0.0023207
62061	A_44_P500906	DLG1	1.1195	0.0035353
12867	A_44_P500906	DLG1	1.1183	0.0046457
40907	A_64_P071446	DLG2	1.1022	0.0044115
28912	A_64_P071213	DLGAP1	1.2723	0.0080984
30477	A_64_P071213	DLGAP1	1.2703	0.012276
61435	A_64_P115050	DLGAP1	1.4402	0.0085946
36047	A_64_P012264	DLGAP2	1.846	0.00071438
62691	A_64_P165693	DLGAP2	2.2624	0.00054936
38402	A_64_P165693	DLGAP2	2.176	0.0004188
32767	A_64_P007749	DLX1	1.2303	0.00088468
23456	A_43_P14887	DLX5	1.2596	0.00064985
14017	A_43_P14887	DLX5	1.2396	0.0004627
49530	A_64_P145053	Dmrta2	1.2368	0.0046446
51727	A_64_P145058	Dmrta2	1.1664	0.00025046
13150	A_64_P145058	Dmrta2	1.1581	0.00036851
48503	A_64_P036024	DNAH17	1.3109	0.00015471
51682	A_64_P121031	DNAH8	1.1617	0.013944
54606	A_64_P121031	DNAH8	1.1538	0.01867
56099	A_64_P145286	DNAH8	1.1049	0.0068768
17990	A_64_P153828	DNAJB13	1.5541	0.00060011
22152	A_64_P153828	DNAJB13	1.5118	0.00058752
32235	A_44_P1005649	DNAJC12	0.88504	0.0076179
53544	A_44_P1005649	DNAJC12	0.88157	0.0065071
56749	A_64_P034724	DNAJC14	1.1092	0.014154
15257	A_44_P370385	DNAJC15	0.89979	7.8381e-06
24280	A_44_P370385	DNAJC15	0.89893	1.4872e-05
25192	A_64_P061275	DNAJC16	1.3226	1.6654e-05
25761	A_64_P061275	DNAJC16	1.3126	0.00099187
38750	A_64_P110048	DNAJC17	0.90485	0.013087
1994	A_64_P053144	Dnajc19	1.1502	0.002745
33574	A_64_P108486	DNAJC27	0.90423	0.00033692
32724	A_44_P187640	DNAJC30	1.1484	0.0015296
36232	A_44_P187640	DNAJC30	1.1304	0.0026452
3052	A_64_P001080	DND1	0.87228	0.0029512
17090	A_64_P001080	DND1	0.84232	0.011764
27461	A_42_P687767	DNLZ	0.90771	0.00022835
61105	A_42_P687767	DNLZ	0.90459	0.00014264
32580	A_64_P144223	DNM1	1.1571	0.0049995
805	A_64_P144223	DNM1	1.1491	0.006576
11781	A_44_P757948	DNMBP	1.3485	0.0011358
34964	A_44_P757948	DNMBP	1.2709	0.00062171
21643	A_44_P374741	DNMT3A	1.1004	0.0018552
44710	A_64_P053631	DOC2A	1.1762	0.00024394
25682	A_64_P053631	DOC2A	1.1666	0.0003991
34380	A_44_P919504	DOCK1	1.1276	0.004486
52888	A_44_P919504	DOCK1	1.1075	0.014886
40718	A_64_P328149	DOCK10	0.90044	0.017636
432	A_64_P020880	DOCK3	1.1196	0.0031802
51093	A_64_P020880	DOCK3	1.1161	0.0052974
10178	A_64_P168845	DOCK7	0.90002	0.018562
19190	A_44_P920712	DOCK8	1.1952	0.0019953
35919	A_44_P920712	DOCK8	1.1244	0.00014336
2416	A_44_P1039249	DOK3	0.89026	0.0039064
17764	A_44_P1039249	DOK3	0.88284	0.00037974
21462	A_64_P077345	DOK5	1.2379	0.0072871
34625	A_64_P009380	DOK7	1.1106	2.1082e-06
44401	A_64_P023300	DOT1L	1.1826	0.00056434
12383	A_64_P023300	DOT1L	1.1298	0.0029105
51547	A_64_P023306	DOT1L	0.89909	0.017477
37343	A_64_P014189	Dpm3/LOC100910177	0.89989	3.7087e-05
21269	A_64_P014189	Dpm3/LOC100910177	0.89599	5.8909e-05
24268	A_64_P051721	DPP4	1.8584	0.0054951
29494	A_64_P051721	DPP4	1.7939	0.0071517
53515	A_64_P045646	Dppa3	1.1651	0.022296
27631	A_64_P148326	DPPA4	1.1261	0.00099581
18940	A_44_P1013248	DQX1	0.86112	5.0144e-06
52203	A_44_P1013248	DQX1	0.83541	0.00063703
5748	A_42_P625922	DRD2	0.89462	0.046709
34006	A_42_P625922	DRD2	0.89361	0.045341
8049	A_42_P625922	DRD2	0.89343	0.048613
45814	A_42_P625922	DRD2	0.89318	0.043571
22960	A_42_P625922	DRD2	0.89282	0.048934
61802	A_42_P625922	DRD2	0.89015	0.041979
36606	A_42_P625922	DRD2	0.88849	0.044882
38168	A_64_P085150	DSCAML1	1.2744	0.0017148
52010	A_64_P085150	DSCAML1	1.2565	0.0023908
20699	A_44_P945669	DSN1	1.5024	0.022161
19433	A_44_P945669	DSN1	1.4459	0.0049981
62268	A_44_P221437	DTX4	1.309	0.049972
10290	A_64_P024052	DUSP16	0.86603	0.0013314
37502	A_64_P024052	DUSP16	0.86433	0.0038774
41233	A_64_P020350	DUSP7	1.3403	0.012674
46726	A_64_P020350	DUSP7	1.3217	0.027191
32107	A_44_P192406	DUSP9	1.8021	0.011703
7389	A_44_P192406	DUSP9	1.5581	0.020175
52392	A_44_P491771	DYNC1LI2	0.90897	0.0014378
59365	A_42_P514244	DYRK1A	1.1035	0.0025885
52476	A_44_P1055082	DYRK2	1.1245	0.0069864
50437	A_44_P1055082	DYRK2	1.1212	0.0082303
60431	A_64_P151719	E2F1	0.83451	1.1161e-06
35210	A_64_P151719	E2F1	0.83394	4.6093e-06
36702	A_64_P111885	E4F1	0.86369	0.0024195
55211	A_64_P111885	E4F1	0.85293	0.00052851
14775	A_64_P152403	E4F1	0.89325	0.00017968
36155	A_64_P152403	E4F1	0.89267	6.3695e-05
11517	A_42_P619110	EAF1	1.177	0.00013611
12589	A_42_P619110	EAF1	1.1745	0.0002375
24789	A_42_P619110	EAF1	1.167	0.0027691
42734	A_42_P619110	EAF1	1.1585	0.00067943
54999	A_42_P619110	EAF1	1.1544	9.3861e-05
33930	A_42_P619110	EAF1	1.1487	0.00057026
46463	A_42_P619110	EAF1	1.1474	0.00033726
9896	A_42_P619110	EAF1	1.146	0.0010439
11236	A_42_P619110	EAF1	1.1412	0.0032391
34640	A_42_P619110	EAF1	1.1405	0.00084604
60239	A_44_P1007708	EBAG9	1.1423	0.0002124
38566	A_44_P1007708	EBAG9	1.1249	0.00028604
6915	A_43_P13043	EBP	0.9012	5.7114e-05
40194	A_43_P13043	EBP	0.9003	9.2599e-06
38671	A_64_P054276	EBPL	0.90321	0.026533
36102	A_64_P054276	EBPL	0.8934	0.019467
41487	A_42_P566906	ECI2	0.90876	0.00051292
40060	A_42_P566906	ECI2	0.89606	0.0029802
54908	A_44_P1050480	ECM1	1.1405	0.0036284
36123	A_64_P109657	EDNRA	1.3772	7.1732e-05
36664	A_44_P513747	EEA1	1.1547	0.0059117
42432	A_43_P20541	EED	1.1002	0.0025839
60467	A_44_P1039927	EEPD1	1.2175	0.0070785
51700	A_44_P1039927	EEPD1	1.2078	0.0096095
52387	A_64_P148678	Efcab10	1.2528	0.0090872
4266	A_64_P267897	EFCAB6	1.6068	0.00094286
39486	A_64_P267897	EFCAB6	1.5113	0.0025035
2473	A_43_P10333	EFEMP1	1.1138	0.0026659
2014	A_43_P10333	EFEMP1	1.1006	0.0030248
19809	A_64_P101804	EFNB1	1.1385	0.0010166
138	A_64_P101804	EFNB1	1.1111	0.0043168
46684	A_42_P831499	EGF	1.1071	0.0026719
6837	A_42_P831499	EGF	1.1013	0.0066895
51636	A_44_P346408	EGFR	1.2261	1.6498e-06
43119	A_44_P346408	EGFR	1.2258	2.3997e-05
54620	A_44_P233080	EGR1	1.3118	0.0062082
30749	A_44_P233080	EGR1	1.3109	0.0066456
45481	A_44_P233080	EGR1	1.3105	0.0072899
25724	A_44_P233080	EGR1	1.3091	0.006735
50294	A_44_P233080	EGR1	1.3083	0.008148
20437	A_44_P233080	EGR1	1.3071	0.0071119
40656	A_44_P233080	EGR1	1.3058	0.007182
17508	A_44_P233080	EGR1	1.3029	0.0084944
54582	A_44_P233080	EGR1	1.3001	0.0081043
59118	A_44_P233080	EGR1	1.2981	0.009296
883	A_64_P082693	EGR1	1.4692	0.0031181
16153	A_64_P082693	EGR1	1.433	0.0057253
49812	A_42_P473594	EGR2	5.1092	0.0018483
9344	A_42_P473594	EGR2	4.5674	0.0084806
45776	A_42_P473594	EGR2	4.3869	0.0047919
11751	A_42_P473594	EGR2	4.2067	0.0040778
1458	A_42_P473594	EGR2	3.8793	0.0045074
43512	A_42_P473594	EGR2	3.7168	0.0086009
37436	A_42_P473594	EGR2	3.5628	0.006864
25866	A_42_P473594	EGR2	3.3567	0.0058364
33649	A_42_P473594	EGR2	3.0289	0.018727
7607	A_42_P473594	EGR2	2.7995	0.027434
28268	A_42_P708068	EGR4	1.576	0.0064724
18457	A_42_P708068	EGR4	1.4653	0.024509
56104	A_44_P173138	Ehbp1l1	1.1355	0.00011851
13838	A_44_P173138	Ehbp1l1	1.1078	0.024153
62539	A_44_P344096	EHD3	1.1063	0.034954
9083	A_44_P369701	EI24	1.1483	0.00024443
53141	A_44_P369701	EI24	1.1128	0.00030735
25754	A_42_P467037	EIF2AK2	1.3745	2.8187e-05
52658	A_42_P467037	EIF2AK2	1.3716	3.3171e-06
1878	A_42_P467037	EIF2AK2	1.3638	2.106e-05
9234	A_42_P467037	EIF2AK2	1.3636	0.00011278
24434	A_42_P467037	EIF2AK2	1.3534	0.00011455
53487	A_42_P467037	EIF2AK2	1.3508	3.7872e-05
22133	A_42_P467037	EIF2AK2	1.3504	2.1834e-05
54881	A_42_P467037	EIF2AK2	1.3498	9.2398e-05
12965	A_42_P467037	EIF2AK2	1.3453	3.797e-05
26858	A_42_P467037	EIF2AK2	1.3358	2.2336e-05
51964	A_44_P313825	EIF2AK2	1.1207	0.036053
44701	A_42_P747877	EIF2B1	1.1012	0.0032408
6149	A_42_P747877	EIF2B1	1.101	0.0012341
1856	A_44_P237915	EIF3H	1.2545	0.00047237
51606	A_44_P237915	EIF3H	1.2335	1.6541e-05
30025	A_64_P056816	EIF5A2	0.85336	0.0001762
31437	A_64_P056816	EIF5A2	0.85216	0.00014877
27637	A_64_P112215	EIF5B	1.1092	6.517e-06
9278	A_64_P160613	ELAC1	1.2508	0.0012694
14436	A_64_P160613	ELAC1	1.1696	0.0034294
17446	A_64_P163564	ELFN2	1.2685	0.0018252
11228	A_64_P163564	ELFN2	1.2426	0.001295
20303	A_64_P076896	ELK1	1.3815	0.0012648
28800	A_64_P076896	ELK1	1.3083	0.002688
21249	A_44_P178811	ELK3	1.1821	0.0026928
27497	A_44_P178811	ELK3	1.1348	0.00050246
14834	A_44_P349539	ELMO2	1.1582	0.0037429
843	A_64_P138835	ELMO3	0.90311	0.00068672
35972	A_64_P138835	ELMO3	0.90282	0.0020482
57899	A_42_P687001	ELMOD1	1.1057	0.010118
3055	A_42_P687001	ELMOD1	1.1028	0.010315
6699	A_42_P687001	ELMOD1	1.1017	0.0080623
35657	A_42_P687001	ELMOD1	1.101	0.0099774
44131	A_42_P687001	ELMOD1	1.1001	0.0129
18207	A_44_P211069	ELMSAN1	1.3456	0.00016055
14224	A_64_P138919	ELN	1.176	0.0034054
20484	A_64_P146619	ELOVL1	0.90366	0.00021018
3006	A_44_P558119	ELOVL4	1.1311	0.039417
45209	A_64_P056076	ELP4	1.1007	0.0004803
45478	A_44_P161790	ELP6	1.1649	5.112e-05
35181	A_44_P161790	ELP6	1.1619	0.0054951
1166	A_64_P068458	EMC1	1.1676	0.0012396
25431	A_42_P612834	EMC6	0.90293	8.6167e-07
55670	A_42_P612834	EMC6	0.90232	7.7365e-07
42217	A_42_P612834	EMC6	0.90194	1.0604e-06
26538	A_42_P612834	EMC6	0.90143	6.5116e-07
40947	A_42_P612834	EMC6	0.90078	1.2918e-07
8474	A_42_P612834	EMC6	0.89952	2.7597e-07
48898	A_42_P612834	EMC6	0.89915	8.0335e-08
44107	A_42_P612834	EMC6	0.89868	6.9439e-07
42120	A_42_P612834	EMC6	0.89601	1.2495e-06
25967	A_42_P612834	EMC6	0.89505	2.4676e-07
32437	A_64_P151264	EMC9	0.90839	0.00061005
15472	A_64_P098394	EME2	0.90726	9.9623e-06
23793	A_42_P748981	EMG1	0.90585	0.0017318
788	A_43_P18512	EMID1	2.0782	5.8048e-05
25941	A_43_P18512	EMID1	1.6839	0.0065614
20846	A_64_P035871	EMID1	1.3964	0.0049168
12731	A_64_P054765	EML1	0.90797	0.024568
37095	A_64_P054765	EML1	0.90708	0.028178
58869	A_44_P807058	EMP1	1.211	0.018655
18675	A_44_P807058	EMP1	1.19	0.042664
9422	A_64_P112394	EMX1	1.7173	0.011864
27223	A_64_P112394	EMX1	1.6342	0.011748
46624	A_44_P915344	EMX2	1.4892	0.013214
22272	A_44_P474559	ENG	1.1754	0.0043361
33868	A_44_P474559	ENG	1.1715	0.0003665
49659	A_44_P426717	ENKUR	1.472	5.8333e-08
21609	A_44_P426717	ENKUR	1.4071	1.7363e-05
40725	A_42_P698409	ENPP3	1.1695	0.0024103
19508	A_42_P698409	ENPP3	1.1678	0.0062817
36386	A_42_P698409	ENPP3	1.1635	0.0043865
59044	A_42_P698409	ENPP3	1.153	0.0056646
7818	A_42_P698409	ENPP3	1.1515	0.0077909
18677	A_42_P698409	ENPP3	1.1507	0.0043569
45089	A_42_P698409	ENPP3	1.1482	0.0074201
807	A_42_P698409	ENPP3	1.1475	0.025902
34727	A_42_P698409	ENPP3	1.1465	0.0041993
56428	A_42_P698409	ENPP3	1.1427	0.006087
10221	A_64_P023694	ENTHD1	1.7897	0.047124
44822	A_42_P614547	EP400	1.1823	0.0033604
28896	A_42_P614547	EP400	1.1617	0.00069108
6316	A_64_P103289	EPB41L1	1.2449	0.00032871
60002	A_64_P103289	EPB41L1	1.2402	0.0030766
50891	A_44_P229540	EPC2	1.1304	0.0012691
26731	A_64_P032001	EPHA10	1.1535	0.001246
61360	A_64_P032001	EPHA10	1.141	0.020267
46517	A_44_P763674	EPHB1	1.1188	0.0010327
3103	A_44_P763674	EPHB1	1.1108	0.0020494
12395	A_64_P030378	EPHB1	1.1524	0.00010135
35058	A_64_P030378	EPHB1	1.1487	0.0064938
482	A_64_P030373	EPHB2	1.3275	0.00015897
14843	A_64_P030362	EPHB3	1.1466	0.00081894
22854	A_64_P030362	EPHB3	1.1388	0.001558
51505	A_44_P278116	EPHB4	1.1907	0.011731
26927	A_44_P174374	EPHX1	1.2122	0.00032697
19484	A_44_P174374	EPHX1	1.1889	0.00052666
55637	A_44_P452186	EPM2A	1.1998	1.6242e-05
28335	A_64_P150256	EPN3	0.80591	3.2354e-06
54443	A_64_P150256	EPN3	0.80309	2.6947e-06
14386	A_44_P529426	ERBB4	1.2573	8.2411e-05
9627	A_44_P529426	ERBB4	1.2527	0.00054629
59778	A_44_P535959	ERCC8	1.1948	0.002201
52785	A_44_P535959	ERCC8	1.1439	0.0029556
60569	A_64_P020913	ERF	1.632	0.00078727
43820	A_64_P020913	ERF	1.5147	0.0081634
[truncated: 5,465 more rows]
